# Supplementary material for: Development and comparison of single FLT3-inhibitors to dual FLT3/TAF1-inhibitors as an anti-leukemic approach
Source: PLoS One. 2025 Mar 28;20(3):e0320443. doi: 10.1371/journal.pone.0320443 (PMC11952222; doi:10.1371/journal.pone.0320443)
Supplement: S1 Appendix — (XLSX) [file pone.0320443.s009.xlsx]

## Sheet: Cell_titer_glo
readout	exp	cell_line	normalized_to_DMSO	concentration_in_µM	compound
CTG	1	DU4475	0.0739628	30	1103
CTG	1	DU4475	0.677897	10	1103
CTG	1	DU4475	0.893367	3	1103
CTG	1	DU4475	0.967665	1	1103
CTG	1	DU4475	1.0025	0.3	1103
CTG	1	DU4475	0.297664	30	1245
CTG	1	DU4475	0.706778	10	1245
CTG	1	DU4475	0.938416	3	1245
CTG	1	DU4475	0.908947	1	1245
CTG	1	DU4475	0.972589	0.3	1245
CTG	1	DU4475	0.00120849	30	1246
CTG	1	DU4475	0.495203	10	1246
CTG	1	DU4475	0.958258	3	1246
CTG	1	DU4475	1.00287	1	1246
CTG	1	DU4475	0.978688	0.3	1246
CTG	1	DU4475	0.0209771	30	1248
CTG	1	DU4475	0.582581	10	1248
CTG	1	DU4475	0.897262	3	1248
CTG	1	DU4475	0.966195	1	1248
CTG	1	DU4475	0.995664	0.3	1248
CTG	1	DU4475	0.0896895	30	1103
CTG	1	DU4475	0.67797	10	1103
CTG	1	DU4475	0.898364	3	1103
CTG	1	DU4475	0.983979	1	1103
CTG	1	DU4475	1.01499	0.3	1103
CTG	1	DU4475	0.302294	30	1245
CTG	1	DU4475	0.768877	10	1245
CTG	1	DU4475	0.930479	3	1245
CTG	1	DU4475	0.981628	1	1245
CTG	1	DU4475	1.02234	0.3	1245
CTG	1	DU4475	0.00363363	30	1246
CTG	1	DU4475	0.566708	10	1246
CTG	1	DU4475	0.952306	3	1246
CTG	1	DU4475	0.962667	1	1246
CTG	1	DU4475	0.955613	0.3	1246
CTG	1	DU4475	0.0272237	30	1248
CTG	1	DU4475	0.632407	10	1248
CTG	1	DU4475	0.841851	3	1248
CTG	1	DU4475	0.968694	1	1248
CTG	1	DU4475	0.989565	0.3	1248
CTG	1	DU4475	0.0561049	30	1103
CTG	1	DU4475	0.608229	10	1103
CTG	1	DU4475	0.923424	3	1103
CTG	1	DU4475	1.00081	1	1103
CTG	1	DU4475	1.01896	0.3	1103
CTG	1	DU4475	0.253717	30	1245
CTG	1	DU4475	0.766598	10	1245
CTG	1	DU4475	0.921514	3	1245
CTG	1	DU4475	1.00514	1	1245
CTG	1	DU4475	1.02557	0.3	1245
CTG	1	DU4475	0.00172291	30	1246
CTG	1	DU4475	0.54907	10	1246
CTG	1	DU4475	0.935697	3	1246
CTG	1	DU4475	0.969943	1	1246
CTG	1	DU4475	0.999339	0.3	1246
CTG	1	DU4475	0.0275176	30	1248
CTG	1	DU4475	0.655703	10	1248
CTG	1	DU4475	0.895866	3	1248
CTG	1	DU4475	0.979203	1	1248
CTG	1	DU4475	1.03101	0.3	1248
CTG	1	HDQP1	0.606397	30	1103
CTG	1	HDQP1	0.726748	10	1103
CTG	1	HDQP1	0.870589	3	1103
CTG	1	HDQP1	0.87653	1	1103
CTG	1	HDQP1	0.940367	0.3	1103
CTG	1	HDQP1	0.700356	30	1245
CTG	1	HDQP1	0.72965	10	1245
CTG	1	HDQP1	0.829412	3	1245
CTG	1	HDQP1	0.845579	1	1245
CTG	1	HDQP1	0.968693	0.3	1245
CTG	1	HDQP1	0.173908	30	1246
CTG	1	HDQP1	0.625189	10	1246
CTG	1	HDQP1	0.917845	3	1246
CTG	1	HDQP1	0.982787	1	1246
CTG	1	HDQP1	0.99619	0.3	1246
CTG	1	HDQP1	0.298266	30	1248
CTG	1	HDQP1	0.744296	10	1248
CTG	1	HDQP1	0.951145	3	1248
CTG	1	HDQP1	0.954047	1	1248
CTG	1	HDQP1	0.984998	0.3	1248
CTG	1	HDQP1	0.678801	30	1103
CTG	1	HDQP1	0.73794	10	1103
CTG	1	HDQP1	0.842954	3	1103
CTG	1	HDQP1	0.904165	1	1103
CTG	1	HDQP1	0.954876	0.3	1103
CTG	1	HDQP1	0.707403	30	1245
CTG	1	HDQP1	0.692619	10	1245
CTG	1	HDQP1	0.846408	3	1245
CTG	1	HDQP1	0.908725	1	1245
CTG	1	HDQP1	0.98942	0.3	1245
CTG	1	HDQP1	0.19118	30	1246
CTG	1	HDQP1	0.648402	10	1246
CTG	1	HDQP1	0.95156	3	1246
CTG	1	HDQP1	0.973944	1	1246
CTG	1	HDQP1	1.00186	0.3	1246
CTG	1	HDQP1	0.365143	30	1248
CTG	1	HDQP1	0.779117	10	1248
CTG	1	HDQP1	0.916739	3	1248
CTG	1	HDQP1	1.00448	1	1248
CTG	1	HDQP1	1.07053	0.3	1248
CTG	1	HDQP1	0.674794	30	1103
CTG	1	HDQP1	0.740289	10	1103
CTG	1	HDQP1	0.899467	3	1103
CTG	1	HDQP1	0.922681	1	1103
CTG	1	HDQP1	0.984998	0.3	1103
CTG	1	HDQP1	0.754659	30	1245
CTG	1	HDQP1	0.731722	10	1245
CTG	1	HDQP1	0.836874	3	1245
CTG	1	HDQP1	0.943407	1	1245
CTG	1	HDQP1	0.938433	0.3	1245
CTG	1	HDQP1	0.184824	30	1246
CTG	1	HDQP1	0.591751	10	1246
CTG	1	HDQP1	0.919365	3	1246
CTG	1	HDQP1	1.01526	1	1246
CTG	1	HDQP1	1.05132	0.3	1246
CTG	1	HDQP1	0.308353	30	1248
CTG	1	HDQP1	0.764332	10	1248
CTG	1	HDQP1	0.974497	3	1248
CTG	1	HDQP1	0.970904	1	1248
CTG	1	HDQP1	0.996052	0.3	1248
CTG	1	IGROV1	0.427109	30	1103
CTG	1	IGROV1	0.587595	10	1103
CTG	1	IGROV1	0.8005	3	1103
CTG	1	IGROV1	0.812224	1	1103
CTG	1	IGROV1	0.86048	0.3	1103
CTG	1	IGROV1	0.659215	30	1245
CTG	1	IGROV1	0.659554	10	1245
CTG	1	IGROV1	0.758276	3	1245
CTG	1	IGROV1	0.817491	1	1245
CTG	1	IGROV1	0.847057	0.3	1245
CTG	1	IGROV1	0.230771	30	1246
CTG	1	IGROV1	0.634577	10	1246
CTG	1	IGROV1	0.794893	3	1246
CTG	1	IGROV1	0.838306	1	1246
CTG	1	IGROV1	0.866087	0.3	1246
CTG	1	IGROV1	0.0842189	30	1248
CTG	1	IGROV1	0.603312	10	1248
CTG	1	IGROV1	0.781469	3	1248
CTG	1	IGROV1	0.873649	1	1248
CTG	1	IGROV1	0.95215	0.3	1248
CTG	1	IGROV1	0.420568	30	1103
CTG	1	IGROV1	0.598894	10	1103
CTG	1	IGROV1	0.804833	3	1103
CTG	1	IGROV1	0.824628	1	1103
CTG	1	IGROV1	0.909501	0.3	1103
CTG	1	IGROV1	0.682068	30	1245
CTG	1	IGROV1	0.683513	10	1245
CTG	1	IGROV1	0.8005	3	1245
CTG	1	IGROV1	0.830405	1	1245
CTG	1	IGROV1	0.875008	0.3	1245
CTG	1	IGROV1	0.229922	30	1246
CTG	1	IGROV1	0.664907	10	1246
CTG	1	IGROV1	0.867532	3	1246
CTG	1	IGROV1	0.895653	1	1246
CTG	1	IGROV1	0.91103	0.3	1246
CTG	1	IGROV1	0.113784	30	1248
CTG	1	IGROV1	0.632198	10	1248
CTG	1	IGROV1	0.8101	3	1248
CTG	1	IGROV1	0.902279	1	1248
CTG	1	IGROV1	0.971435	0.3	1248
CTG	1	IGROV1	0.427024	30	1103
CTG	1	IGROV1	0.624297	10	1103
CTG	1	IGROV1	0.778496	3	1103
CTG	1	IGROV1	0.839411	1	1103
CTG	1	IGROV1	0.884778	0.3	1103
CTG	1	IGROV1	0.71894	30	1245
CTG	1	IGROV1	0.720554	10	1245
CTG	1	IGROV1	0.824203	3	1245
CTG	1	IGROV1	0.815792	1	1245
CTG	1	IGROV1	0.923349	0.3	1245
CTG	1	IGROV1	0.220746	30	1246
CTG	1	IGROV1	0.682918	10	1246
CTG	1	IGROV1	0.83083	3	1246
CTG	1	IGROV1	0.895908	1	1246
CTG	1	IGROV1	0.876707	0.3	1246
CTG	1	IGROV1	0.105458	30	1248
CTG	1	IGROV1	0.650804	10	1248
CTG	1	IGROV1	0.825223	3	1248
CTG	1	IGROV1	0.852324	1	1248
CTG	1	IGROV1	0.973899	0.3	1248
CTG	1	MOLM13	4.54626e-06	30	1103
CTG	1	MOLM13	0.00195944	10	1103
CTG	1	MOLM13	0.00627839	3	1103
CTG	1	MOLM13	0.0256	1	1103
CTG	1	MOLM13	0.175172	0.3	1103
CTG	1	MOLM13	0.0227358	30	1245
CTG	1	MOLM13	0.0184169	10	1245
CTG	1	MOLM13	0.0705625	3	1245
CTG	1	MOLM13	0.172808	1	1245
CTG	1	MOLM13	0.318334	0.3	1245
CTG	1	MOLM13	-0.000950168	30	1246
CTG	1	MOLM13	0.00564191	10	1246
CTG	1	MOLM13	0.0431486	3	1246
CTG	1	MOLM13	0.225226	1	1246
CTG	1	MOLM13	0.393938	0.3	1246
CTG	1	MOLM13	-0.000495542	30	1248
CTG	1	MOLM13	0.00941531	10	1248
CTG	1	MOLM13	0.221271	3	1248
CTG	1	MOLM13	0.44231	1	1248
CTG	1	MOLM13	0.809375	0.3	1248
CTG	1	MOLM13	0.00109565	30	1103
CTG	1	MOLM13	0.00391433	10	1103
CTG	1	MOLM13	0.0068694	3	1103
CTG	1	MOLM13	0.0326922	1	1103
CTG	1	MOLM13	0.170307	0.3	1103
CTG	1	MOLM13	0.021372	30	1245
CTG	1	MOLM13	0.0156437	10	1245
CTG	1	MOLM13	0.0843377	3	1245
CTG	1	MOLM13	0.187992	1	1245
CTG	1	MOLM13	0.349157	0.3	1245
CTG	1	MOLM13	-0.000768318	30	1246
CTG	1	MOLM13	0.00705125	10	1246
CTG	1	MOLM13	0.0500589	3	1246
CTG	1	MOLM13	0.227545	1	1246
CTG	1	MOLM13	0.409532	0.3	1246
CTG	1	MOLM13	-0.000586468	30	1248
CTG	1	MOLM13	0.0113247	10	1248
CTG	1	MOLM13	0.235774	3	1248
CTG	1	MOLM13	0.472952	1	1248
CTG	1	MOLM13	0.791145	0.3	1248
CTG	1	MOLM13	0.00145935	30	1103
CTG	1	MOLM13	0.003096	10	1103
CTG	1	MOLM13	0.00546006	3	1103
CTG	1	MOLM13	0.0281914	1	1103
CTG	1	MOLM13	0.156851	0.3	1103
CTG	1	MOLM13	0.0248726	30	1245
CTG	1	MOLM13	0.0209173	10	1245
CTG	1	MOLM13	0.0762908	3	1245
CTG	1	MOLM13	0.187811	1	1245
CTG	1	MOLM13	0.319243	0.3	1245
CTG	1	MOLM13	-0.000541005	30	1246
CTG	1	MOLM13	0.0068694	10	1246
CTG	1	MOLM13	0.0509227	3	1246
CTG	1	MOLM13	0.223499	1	1246
CTG	1	MOLM13	0.450994	0.3	1246
CTG	1	MOLM13	-0.000131842	30	1248
CTG	1	MOLM13	0.0119612	10	1248
CTG	1	MOLM13	0.227408	3	1248
CTG	1	MOLM13	0.493001	1	1248
CTG	1	MOLM13	0.854292	0.3	1248
CTG	2	DU4475	0.0725002	30	1103
CTG	2	DU4475	0.672519	10	1103
CTG	2	DU4475	0.882239	3	1103
CTG	2	DU4475	0.929417	1	1103
CTG	2	DU4475	0.984871	0.3	1103
CTG	2	DU4475	0.557933	30	1245
CTG	2	DU4475	0.762419	10	1245
CTG	2	DU4475	0.900559	3	1245
CTG	2	DU4475	1.02653	1	1245
CTG	2	DU4475	1.0387	0.3	1245
CTG	2	DU4475	0.000707319	30	1246
CTG	2	DU4475	0.520658	10	1246
CTG	2	DU4475	0.889878	3	1246
CTG	2	DU4475	0.941513	1	1246
CTG	2	DU4475	0.975535	0.3	1246
CTG	2	DU4475	0.0329611	30	1248
CTG	2	DU4475	0.645146	10	1248
CTG	2	DU4475	0.887473	3	1248
CTG	2	DU4475	0.99442	1	1248
CTG	2	DU4475	0.989327	0.3	1248
CTG	2	DU4475	0.0601221	30	1103
CTG	2	DU4475	0.662617	10	1103
CTG	2	DU4475	0.869649	3	1103
CTG	2	DU4475	0.956154	1	1103
CTG	2	DU4475	0.969735	0.3	1103
CTG	2	DU4475	0.516414	30	1245
CTG	2	DU4475	0.773029	10	1245
CTG	2	DU4475	0.916686	3	1245
CTG	2	DU4475	0.997108	1	1245
CTG	2	DU4475	1.01097	0.3	1245
CTG	2	DU4475	0.00247562	30	1246
CTG	2	DU4475	0.59719	10	1246
CTG	2	DU4475	0.897093	3	1246
CTG	2	DU4475	0.981618	1	1246
CTG	2	DU4475	1.0027	0.3	1246
CTG	2	DU4475	0.038266	30	1248
CTG	2	DU4475	0.666578	10	1248
CTG	2	DU4475	0.910037	3	1248
CTG	2	DU4475	0.986781	1	1248
CTG	2	DU4475	1.03346	0.3	1248
CTG	2	DU4475	0.0526953	30	1103
CTG	2	DU4475	0.690697	10	1103
CTG	2	DU4475	0.868588	3	1103
CTG	2	DU4475	0.930054	1	1103
CTG	2	DU4475	0.95481	0.3	1103
CTG	2	DU4475	0.526599	30	1245
CTG	2	DU4475	0.746929	10	1245
CTG	2	DU4475	0.8949	3	1245
CTG	2	DU4475	0.966481	1	1245
CTG	2	DU4475	1.00637	0.3	1245
CTG	2	DU4475	0.00106098	30	1246
CTG	2	DU4475	0.528933	10	1246
CTG	2	DU4475	0.908622	3	1246
CTG	2	DU4475	0.994137	1	1246
CTG	2	DU4475	1.0184	0.3	1246
CTG	2	DU4475	0.0366391	30	1248
CTG	2	DU4475	0.62039	10	1248
CTG	2	DU4475	0.926376	3	1248
CTG	2	DU4475	1.00998	1	1248
CTG	2	DU4475	1.02731	0.3	1248
CTG	2	HDQP1	0.659416	30	1103
CTG	2	HDQP1	0.75237	10	1103
CTG	2	HDQP1	0.762585	3	1103
CTG	2	HDQP1	0.853087	1	1103
CTG	2	HDQP1	0.895784	0.3	1103
CTG	2	HDQP1	0.736026	30	1245
CTG	2	HDQP1	0.691899	10	1245
CTG	2	HDQP1	0.750736	3	1245
CTG	2	HDQP1	0.840421	1	1245
CTG	2	HDQP1	0.919278	0.3	1245
CTG	2	HDQP1	0.162164	30	1246
CTG	2	HDQP1	0.567279	10	1246
CTG	2	HDQP1	0.899462	3	1246
CTG	2	HDQP1	0.858194	1	1246
CTG	2	HDQP1	1.06862	0.3	1246
CTG	2	HDQP1	0.238366	30	1248
CTG	2	HDQP1	0.785261	10	1248
CTG	2	HDQP1	0.890064	3	1248
CTG	2	HDQP1	0.942772	1	1248
CTG	2	HDQP1	1.01836	0.3	1248
CTG	2	HDQP1	0.673104	30	1103
CTG	2	HDQP1	0.831432	10	1103
CTG	2	HDQP1	0.766058	3	1103
CTG	2	HDQP1	0.89272	1	1103
CTG	2	HDQP1	0.905591	0.3	1103
CTG	2	HDQP1	0.733371	30	1245
CTG	2	HDQP1	0.690877	10	1245
CTG	2	HDQP1	0.684749	3	1245
CTG	2	HDQP1	0.78996	1	1245
CTG	2	HDQP1	0.86657	0.3	1245
CTG	2	HDQP1	0.134176	30	1246
CTG	2	HDQP1	0.608751	10	1246
CTG	2	HDQP1	0.844098	3	1246
CTG	2	HDQP1	0.88128	1	1246
CTG	2	HDQP1	0.925203	0.3	1246
CTG	2	HDQP1	0.229786	30	1248
CTG	2	HDQP1	0.793637	10	1248
CTG	2	HDQP1	0.808551	3	1248
CTG	2	HDQP1	0.975868	1	1248
CTG	2	HDQP1	0.946245	0.3	1248
CTG	2	HDQP1	0.68434	30	1103
CTG	2	HDQP1	0.802013	10	1103
CTG	2	HDQP1	0.81468	3	1103
CTG	2	HDQP1	0.883323	1	1103
CTG	2	HDQP1	0.879645	0.3	1103
CTG	2	HDQP1	0.682706	30	1245
CTG	2	HDQP1	0.659416	10	1245
CTG	2	HDQP1	0.742155	3	1245
CTG	2	HDQP1	0.8347	1	1245
CTG	2	HDQP1	0.85656	0.3	1245
CTG	2	HDQP1	0.193421	30	1246
CTG	2	HDQP1	0.589343	10	1246
CTG	2	HDQP1	0.875355	3	1246
CTG	2	HDQP1	0.942568	1	1246
CTG	2	HDQP1	0.922138	0.3	1246
CTG	2	HDQP1	0.226925	30	1248
CTG	2	HDQP1	0.798745	10	1248
CTG	2	HDQP1	0.902118	3	1248
CTG	2	HDQP1	0.980975	1	1248
CTG	2	HDQP1	0.956868	0.3	1248
CTG	2	IGROV1	0.483786	30	1103
CTG	2	IGROV1	0.623772	10	1103
CTG	2	IGROV1	0.788595	3	1103
CTG	2	IGROV1	0.979679	1	1103
CTG	2	IGROV1	0.791684	0.3	1103
CTG	2	IGROV1	0.621514	30	1245
CTG	2	IGROV1	0.633992	10	1245
CTG	2	IGROV1	0.73001	3	1245
CTG	2	IGROV1	0.850388	1	1245
CTG	2	IGROV1	0.740348	0.3	1245
CTG	2	IGROV1	0.257764	30	1246
CTG	2	IGROV1	0.586696	10	1246
CTG	2	IGROV1	0.831256	3	1246
CTG	2	IGROV1	0.888177	1	1246
CTG	2	IGROV1	0.865005	0.3	1246
CTG	2	IGROV1	0.108033	30	1248
CTG	2	IGROV1	0.57612	10	1248
CTG	2	IGROV1	0.796794	3	1248
CTG	2	IGROV1	0.894713	1	1248
CTG	2	IGROV1	0.971836	0.3	1248
CTG	2	IGROV1	0.423775	30	1103
CTG	2	IGROV1	0.685566	10	1103
CTG	2	IGROV1	0.804875	3	1103
CTG	2	IGROV1	0.785267	1	1103
CTG	2	IGROV1	0.882711	0.3	1103
CTG	2	IGROV1	0.646232	30	1245
CTG	2	IGROV1	0.705173	10	1245
CTG	2	IGROV1	0.804399	3	1245
CTG	2	IGROV1	0.744864	1	1245
CTG	2	IGROV1	0.776236	0.3	1245
CTG	2	IGROV1	0.222232	30	1246
CTG	2	IGROV1	0.654788	10	1246
CTG	2	IGROV1	0.80131	3	1246
CTG	2	IGROV1	0.901724	1	1246
CTG	2	IGROV1	0.86952	0.3	1246
CTG	2	IGROV1	0.128948	30	1248
CTG	2	IGROV1	0.650985	10	1248
CTG	2	IGROV1	0.861677	3	1248
CTG	2	IGROV1	0.912182	1	1248
CTG	2	IGROV1	1.05561	0.3	1248
CTG	2	IGROV1	0.366497	30	1103
CTG	2	IGROV1	0.559008	10	1103
CTG	2	IGROV1	0.781227	3	1103
CTG	2	IGROV1	0.880928	1	1103
CTG	2	IGROV1	0.817828	0.3	1103
CTG	2	IGROV1	0.508384	30	1245
CTG	2	IGROV1	0.605472	10	1245
CTG	2	IGROV1	0.785267	3	1245
CTG	2	IGROV1	0.715155	1	1245
CTG	2	IGROV1	0.813787	0.3	1245
CTG	2	IGROV1	0.258596	30	1246
CTG	2	IGROV1	0.608799	10	1246
CTG	2	IGROV1	0.780752	3	1246
CTG	2	IGROV1	0.858707	1	1246
CTG	2	IGROV1	0.895426	0.3	1246
CTG	2	IGROV1	0.132632	30	1248
CTG	2	IGROV1	0.576952	10	1248
CTG	2	IGROV1	0.744151	3	1248
CTG	2	IGROV1	0.863816	1	1248
CTG	2	IGROV1	1.03993	0.3	1248
CTG	2	MOLM13	-0.00171326	30	1103
CTG	2	MOLM13	0.000636958	10	1103
CTG	2	MOLM13	-0.000216796	3	1103
CTG	2	MOLM13	0.0110144	1	1103
CTG	2	MOLM13	0.125615	0.3	1103
CTG	2	MOLM13	0.00190896	30	1245
CTG	2	MOLM13	2.30226e-05	10	1245
CTG	2	MOLM13	0.0300234	3	1245
CTG	2	MOLM13	0.155585	1	1245
CTG	2	MOLM13	0.303827	0.3	1245
CTG	2	MOLM13	-0.000988053	30	1246
CTG	2	MOLM13	-0.000209122	10	1246
CTG	2	MOLM13	0.0169715	3	1246
CTG	2	MOLM13	0.173458	1	1246
CTG	2	MOLM13	0.397249	0.3	1246
CTG	2	MOLM13	0.000418244	30	1248
CTG	2	MOLM13	9.01718e-05	10	1248
CTG	2	MOLM13	0.169398	3	1248
CTG	2	MOLM13	0.450067	1	1248
CTG	2	MOLM13	0.800263	0.3	1248
CTG	2	MOLM13	-0.000479637	30	1103
CTG	2	MOLM13	-0.00140054	10	1103
CTG	2	MOLM13	0.000372199	3	1103
CTG	2	MOLM13	0.00672643	1	1103
CTG	2	MOLM13	0.104498	0.3	1103
CTG	2	MOLM13	-0.000849917	30	1245
CTG	2	MOLM13	0.00235406	10	1245
CTG	2	MOLM13	0.0347564	3	1245
CTG	2	MOLM13	0.15498	1	1245
CTG	2	MOLM13	0.325585	0.3	1245
CTG	2	MOLM13	-0.0017171	30	1246
CTG	2	MOLM13	-0.000771257	10	1246
CTG	2	MOLM13	0.0192584	3	1246
CTG	2	MOLM13	0.178763	1	1246
CTG	2	MOLM13	0.447974	0.3	1246
CTG	2	MOLM13	-0.00261115	30	1248
CTG	2	MOLM13	0.00565205	10	1248
CTG	2	MOLM13	0.171804	3	1248
CTG	2	MOLM13	0.493794	1	1248
CTG	2	MOLM13	0.769695	0.3	1248
CTG	2	MOLM13	-0.000736723	30	1103
CTG	2	MOLM13	-0.00146577	10	1103
CTG	2	MOLM13	5.75565e-06	3	1103
CTG	2	MOLM13	0.0100052	1	1103
CTG	2	MOLM13	0.102192	0.3	1103
CTG	2	MOLM13	0.000117031	30	1245
CTG	2	MOLM13	0.00282219	10	1245
CTG	2	MOLM13	0.0389868	3	1245
CTG	2	MOLM13	0.170152	1	1245
CTG	2	MOLM13	0.264015	0.3	1245
CTG	2	MOLM13	0.000721374	30	1246
CTG	2	MOLM13	5.56379e-05	10	1246
CTG	2	MOLM13	0.0212594	3	1246
CTG	2	MOLM13	0.197714	1	1246
CTG	2	MOLM13	0.337966	0.3	1246
CTG	2	MOLM13	0.000285864	30	1248
CTG	2	MOLM13	0.00110125	10	1248
CTG	2	MOLM13	0.171921	3	1248
CTG	2	MOLM13	0.429107	1	1248
CTG	2	MOLM13	0.817521	0.3	1248
CTG	3	DU4475	0.0739628	30	1103
CTG	3	DU4475	0.677897	10	1103
CTG	3	DU4475	0.893367	3	1103
CTG	3	DU4475	0.967665	1	1103
CTG	3	DU4475	1.0025	0.3	1103
CTG	3	DU4475	0.297664	30	1245
CTG	3	DU4475	0.706778	10	1245
CTG	3	DU4475	0.938416	3	1245
CTG	3	DU4475	0.908947	1	1245
CTG	3	DU4475	0.972589	0.3	1245
CTG	3	DU4475	0.00120849	30	1246
CTG	3	DU4475	0.495203	10	1246
CTG	3	DU4475	0.958258	3	1246
CTG	3	DU4475	1.00287	1	1246
CTG	3	DU4475	0.978688	0.3	1246
CTG	3	DU4475	0.0209771	30	1248
CTG	3	DU4475	0.582581	10	1248
CTG	3	DU4475	0.897262	3	1248
CTG	3	DU4475	0.966195	1	1248
CTG	3	DU4475	0.995664	0.3	1248
CTG	3	DU4475	0.0896895	30	1103
CTG	3	DU4475	0.67797	10	1103
CTG	3	DU4475	0.898364	3	1103
CTG	3	DU4475	0.983979	1	1103
CTG	3	DU4475	1.01499	0.3	1103
CTG	3	DU4475	0.302294	30	1245
CTG	3	DU4475	0.768877	10	1245
CTG	3	DU4475	0.930479	3	1245
CTG	3	DU4475	0.981628	1	1245
CTG	3	DU4475	1.02234	0.3	1245
CTG	3	DU4475	0.00363363	30	1246
CTG	3	DU4475	0.566708	10	1246
CTG	3	DU4475	0.952306	3	1246
CTG	3	DU4475	0.962667	1	1246
CTG	3	DU4475	0.955613	0.3	1246
CTG	3	DU4475	0.0272237	30	1248
CTG	3	DU4475	0.632407	10	1248
CTG	3	DU4475	0.841851	3	1248
CTG	3	DU4475	0.968694	1	1248
CTG	3	DU4475	0.989565	0.3	1248
CTG	3	DU4475	0.0561049	30	1103
CTG	3	DU4475	0.608229	10	1103
CTG	3	DU4475	0.923424	3	1103
CTG	3	DU4475	1.00081	1	1103
CTG	3	DU4475	1.01896	0.3	1103
CTG	3	DU4475	0.253717	30	1245
CTG	3	DU4475	0.766598	10	1245
CTG	3	DU4475	0.921514	3	1245
CTG	3	DU4475	1.00514	1	1245
CTG	3	DU4475	1.02557	0.3	1245
CTG	3	DU4475	0.00172291	30	1246
CTG	3	DU4475	0.54907	10	1246
CTG	3	DU4475	0.935697	3	1246
CTG	3	DU4475	0.969943	1	1246
CTG	3	DU4475	0.999339	0.3	1246
CTG	3	DU4475	0.0275176	30	1248
CTG	3	DU4475	0.655703	10	1248
CTG	3	DU4475	0.895866	3	1248
CTG	3	DU4475	0.979203	1	1248
CTG	3	DU4475	1.03101	0.3	1248
CTG	3	DU4475	0.0725002	30	1103
CTG	3	DU4475	0.672519	10	1103
CTG	3	DU4475	0.882239	3	1103
CTG	3	DU4475	0.929417	1	1103
CTG	3	DU4475	0.984871	0.3	1103
CTG	3	DU4475	0.557933	30	1245
CTG	3	DU4475	0.762419	10	1245
CTG	3	DU4475	0.900559	3	1245
CTG	3	DU4475	1.02653	1	1245
CTG	3	DU4475	1.0387	0.3	1245
CTG	3	DU4475	0.000707319	30	1246
CTG	3	DU4475	0.520658	10	1246
CTG	3	DU4475	0.889878	3	1246
CTG	3	DU4475	0.941513	1	1246
CTG	3	DU4475	0.975535	0.3	1246
CTG	3	DU4475	0.0329611	30	1248
CTG	3	DU4475	0.645146	10	1248
CTG	3	DU4475	0.887473	3	1248
CTG	3	DU4475	0.99442	1	1248
CTG	3	DU4475	0.989327	0.3	1248
CTG	3	DU4475	0.0601221	30	1103
CTG	3	DU4475	0.662617	10	1103
CTG	3	DU4475	0.869649	3	1103
CTG	3	DU4475	0.956154	1	1103
CTG	3	DU4475	0.969735	0.3	1103
CTG	3	DU4475	0.516414	30	1245
CTG	3	DU4475	0.773029	10	1245
CTG	3	DU4475	0.916686	3	1245
CTG	3	DU4475	0.997108	1	1245
CTG	3	DU4475	1.01097	0.3	1245
CTG	3	DU4475	0.00247562	30	1246
CTG	3	DU4475	0.59719	10	1246
CTG	3	DU4475	0.897093	3	1246
CTG	3	DU4475	0.981618	1	1246
CTG	3	DU4475	1.0027	0.3	1246
CTG	3	DU4475	0.038266	30	1248
CTG	3	DU4475	0.666578	10	1248
CTG	3	DU4475	0.910037	3	1248
CTG	3	DU4475	0.986781	1	1248
CTG	3	DU4475	1.03346	0.3	1248
CTG	3	DU4475	0.0526953	30	1103
CTG	3	DU4475	0.690697	10	1103
CTG	3	DU4475	0.868588	3	1103
CTG	3	DU4475	0.930054	1	1103
CTG	3	DU4475	0.95481	0.3	1103
CTG	3	DU4475	0.526599	30	1245
CTG	3	DU4475	0.746929	10	1245
CTG	3	DU4475	0.8949	3	1245
CTG	3	DU4475	0.966481	1	1245
CTG	3	DU4475	1.00637	0.3	1245
CTG	3	DU4475	0.00106098	30	1246
CTG	3	DU4475	0.528933	10	1246
CTG	3	DU4475	0.908622	3	1246
CTG	3	DU4475	0.994137	1	1246
CTG	3	DU4475	1.0184	0.3	1246
CTG	3	DU4475	0.0366391	30	1248
CTG	3	DU4475	0.62039	10	1248
CTG	3	DU4475	0.926376	3	1248
CTG	3	DU4475	1.00998	1	1248
CTG	3	DU4475	1.02731	0.3	1248
CTG	3	DU4475	0.0512887	30	1103
CTG	3	DU4475	0.583617	10	1103
CTG	3	DU4475	0.879573	3	1103
CTG	3	DU4475	0.877726	1	1103
CTG	3	DU4475	0.930204	0.3	1103
CTG	3	DU4475	0.643256	30	1245
CTG	3	DU4475	0.782953	10	1245
CTG	3	DU4475	0.919854	3	1245
CTG	3	DU4475	0.91991	1	1245
CTG	3	DU4475	0.981954	0.3	1245
CTG	3	DU4475	0.000153852	30	1246
CTG	3	DU4475	0.313788	10	1246
CTG	3	DU4475	0.917728	3	1246
CTG	3	DU4475	0.984696	1	1246
CTG	3	DU4475	0.937029	0.3	1246
CTG	3	DU4475	0.00110494	30	1248
CTG	3	DU4475	0.552959	10	1248
CTG	3	DU4475	0.998962	3	1248
CTG	3	DU4475	1.11236	1	1248
CTG	3	DU4475	0.989339	0.3	1248
CTG	3	DU4475	0.0400435	30	1103
CTG	3	DU4475	0.572596	10	1103
CTG	3	DU4475	1.00305	3	1103
CTG	3	DU4475	0.941785	1	1103
CTG	3	DU4475	1.04573	0.3	1103
CTG	3	DU4475	0.484089	30	1245
CTG	3	DU4475	0.776743	10	1245
CTG	3	DU4475	0.949505	3	1245
CTG	3	DU4475	1.11527	1	1245
CTG	3	DU4475	1.06313	0.3	1245
CTG	3	DU4475	0.000993046	30	1246
CTG	3	DU4475	0.532035	10	1246
CTG	3	DU4475	0.95275	3	1246
CTG	3	DU4475	0.977423	1	1246
CTG	3	DU4475	0.970094	0.3	1246
CTG	3	DU4475	0.00110494	30	1248
CTG	3	DU4475	0.579869	10	1248
CTG	3	DU4475	0.963324	3	1248
CTG	3	DU4475	0.949841	1	1248
CTG	3	DU4475	0.991241	0.3	1248
CTG	3	DU4475	0.0365748	30	1103
CTG	3	DU4475	0.727343	10	1103
CTG	3	DU4475	0.980556	3	1103
CTG	3	DU4475	1.11706	1	1103
CTG	3	DU4475	1.05155	0.3	1103
CTG	3	DU4475	0.522468	30	1245
CTG	3	DU4475	0.794199	10	1245
CTG	3	DU4475	0.937701	3	1245
CTG	3	DU4475	0.907825	1	1245
CTG	3	DU4475	0.971101	0.3	1245
CTG	3	DU4475	-0.000125879	30	1246
CTG	3	DU4475	0.313397	10	1246
CTG	3	DU4475	0.928973	3	1246
CTG	3	DU4475	0.957674	1	1246
CTG	3	DU4475	0.970373	0.3	1246
CTG	3	DU4475	0.00160845	30	1248
CTG	3	DU4475	0.64471	10	1248
CTG	3	DU4475	1.05681	3	1248
CTG	3	DU4475	1.0774	1	1248
CTG	3	DU4475	1.0271	0.3	1248
CTG	3	HDQP1	0.606397	30	1103
CTG	3	HDQP1	0.726748	10	1103
CTG	3	HDQP1	0.870589	3	1103
CTG	3	HDQP1	0.87653	1	1103
CTG	3	HDQP1	0.940367	0.3	1103
CTG	3	HDQP1	0.700356	30	1245
CTG	3	HDQP1	0.72965	10	1245
CTG	3	HDQP1	0.829412	3	1245
CTG	3	HDQP1	0.845579	1	1245
CTG	3	HDQP1	0.968693	0.3	1245
CTG	3	HDQP1	0.173908	30	1246
CTG	3	HDQP1	0.625189	10	1246
CTG	3	HDQP1	0.917845	3	1246
CTG	3	HDQP1	0.982787	1	1246
CTG	3	HDQP1	0.99619	0.3	1246
CTG	3	HDQP1	0.298266	30	1248
CTG	3	HDQP1	0.744296	10	1248
CTG	3	HDQP1	0.951145	3	1248
CTG	3	HDQP1	0.954047	1	1248
CTG	3	HDQP1	0.984998	0.3	1248
CTG	3	HDQP1	0.678801	30	1103
CTG	3	HDQP1	0.73794	10	1103
CTG	3	HDQP1	0.842954	3	1103
CTG	3	HDQP1	0.904165	1	1103
CTG	3	HDQP1	0.954876	0.3	1103
CTG	3	HDQP1	0.707403	30	1245
CTG	3	HDQP1	0.692619	10	1245
CTG	3	HDQP1	0.846408	3	1245
CTG	3	HDQP1	0.908725	1	1245
CTG	3	HDQP1	0.98942	0.3	1245
CTG	3	HDQP1	0.19118	30	1246
CTG	3	HDQP1	0.648402	10	1246
CTG	3	HDQP1	0.95156	3	1246
CTG	3	HDQP1	0.973944	1	1246
CTG	3	HDQP1	1.00186	0.3	1246
CTG	3	HDQP1	0.365143	30	1248
CTG	3	HDQP1	0.779117	10	1248
CTG	3	HDQP1	0.916739	3	1248
CTG	3	HDQP1	1.00448	1	1248
CTG	3	HDQP1	1.07053	0.3	1248
CTG	3	HDQP1	0.674794	30	1103
CTG	3	HDQP1	0.740289	10	1103
CTG	3	HDQP1	0.899467	3	1103
CTG	3	HDQP1	0.922681	1	1103
CTG	3	HDQP1	0.984998	0.3	1103
CTG	3	HDQP1	0.754659	30	1245
CTG	3	HDQP1	0.731722	10	1245
CTG	3	HDQP1	0.836874	3	1245
CTG	3	HDQP1	0.943407	1	1245
CTG	3	HDQP1	0.938433	0.3	1245
CTG	3	HDQP1	0.184824	30	1246
CTG	3	HDQP1	0.591751	10	1246
CTG	3	HDQP1	0.919365	3	1246
CTG	3	HDQP1	1.01526	1	1246
CTG	3	HDQP1	1.05132	0.3	1246
CTG	3	HDQP1	0.308353	30	1248
CTG	3	HDQP1	0.764332	10	1248
CTG	3	HDQP1	0.974497	3	1248
CTG	3	HDQP1	0.970904	1	1248
CTG	3	HDQP1	0.996052	0.3	1248
CTG	3	HDQP1	0.659416	30	1103
CTG	3	HDQP1	0.75237	10	1103
CTG	3	HDQP1	0.762585	3	1103
CTG	3	HDQP1	0.853087	1	1103
CTG	3	HDQP1	0.895784	0.3	1103
CTG	3	HDQP1	0.736026	30	1245
CTG	3	HDQP1	0.691899	10	1245
CTG	3	HDQP1	0.750736	3	1245
CTG	3	HDQP1	0.840421	1	1245
CTG	3	HDQP1	0.919278	0.3	1245
CTG	3	HDQP1	0.162164	30	1246
CTG	3	HDQP1	0.567279	10	1246
CTG	3	HDQP1	0.899462	3	1246
CTG	3	HDQP1	0.858194	1	1246
CTG	3	HDQP1	1.06862	0.3	1246
CTG	3	HDQP1	0.238366	30	1248
CTG	3	HDQP1	0.785261	10	1248
CTG	3	HDQP1	0.890064	3	1248
CTG	3	HDQP1	0.942772	1	1248
CTG	3	HDQP1	1.01836	0.3	1248
CTG	3	HDQP1	0.673104	30	1103
CTG	3	HDQP1	0.831432	10	1103
CTG	3	HDQP1	0.766058	3	1103
CTG	3	HDQP1	0.89272	1	1103
CTG	3	HDQP1	0.905591	0.3	1103
CTG	3	HDQP1	0.733371	30	1245
CTG	3	HDQP1	0.690877	10	1245
CTG	3	HDQP1	0.684749	3	1245
CTG	3	HDQP1	0.78996	1	1245
CTG	3	HDQP1	0.86657	0.3	1245
CTG	3	HDQP1	0.134176	30	1246
CTG	3	HDQP1	0.608751	10	1246
CTG	3	HDQP1	0.844098	3	1246
CTG	3	HDQP1	0.88128	1	1246
CTG	3	HDQP1	0.925203	0.3	1246
CTG	3	HDQP1	0.229786	30	1248
CTG	3	HDQP1	0.793637	10	1248
CTG	3	HDQP1	0.808551	3	1248
CTG	3	HDQP1	0.975868	1	1248
CTG	3	HDQP1	0.946245	0.3	1248
CTG	3	HDQP1	0.68434	30	1103
CTG	3	HDQP1	0.802013	10	1103
CTG	3	HDQP1	0.81468	3	1103
CTG	3	HDQP1	0.883323	1	1103
CTG	3	HDQP1	0.879645	0.3	1103
CTG	3	HDQP1	0.682706	30	1245
CTG	3	HDQP1	0.659416	10	1245
CTG	3	HDQP1	0.742155	3	1245
CTG	3	HDQP1	0.8347	1	1245
CTG	3	HDQP1	0.85656	0.3	1245
CTG	3	HDQP1	0.193421	30	1246
CTG	3	HDQP1	0.589343	10	1246
CTG	3	HDQP1	0.875355	3	1246
CTG	3	HDQP1	0.942568	1	1246
CTG	3	HDQP1	0.922138	0.3	1246
CTG	3	HDQP1	0.226925	30	1248
CTG	3	HDQP1	0.798745	10	1248
CTG	3	HDQP1	0.902118	3	1248
CTG	3	HDQP1	0.980975	1	1248
CTG	3	HDQP1	0.956868	0.3	1248
CTG	3	HDQP1	0.744808	30	1103
CTG	3	HDQP1	0.890954	10	1103
CTG	3	HDQP1	0.95579	3	1103
CTG	3	HDQP1	1.00774	1	1103
CTG	3	HDQP1	1.06202	0.3	1103
CTG	3	HDQP1	0.834143	30	1245
CTG	3	HDQP1	0.866878	10	1245
CTG	3	HDQP1	0.918198	3	1245
CTG	3	HDQP1	0.942485	1	1245
CTG	3	HDQP1	0.99465	0.3	1245
CTG	3	HDQP1	0.250405	30	1246
CTG	3	HDQP1	0.82485	10	1246
CTG	3	HDQP1	1.00014	3	1246
CTG	3	HDQP1	0.899402	1	1246
CTG	3	HDQP1	1.10532	0.3	1246
CTG	3	HDQP1	0.548398	30	1248
CTG	3	HDQP1	0.876382	10	1248
CTG	3	HDQP1	1.01894	3	1248
CTG	3	HDQP1	1.08187	1	1248
CTG	3	HDQP1	0.966983	0.3	1248
CTG	3	HDQP1	0.823372	30	1103
CTG	3	HDQP1	0.924322	10	1103
CTG	3	HDQP1	0.8673	3	1103
CTG	3	HDQP1	0.8956	1	1103
CTG	3	HDQP1	0.966561	0.3	1103
CTG	3	HDQP1	0.823794	30	1245
CTG	3	HDQP1	0.921788	10	1245
CTG	3	HDQP1	0.903837	3	1245
CTG	3	HDQP1	0.912496	1	1245
CTG	3	HDQP1	0.931503	0.3	1245
CTG	3	HDQP1	0.261387	30	1246
CTG	3	HDQP1	0.819148	10	1246
CTG	3	HDQP1	1.08166	3	1246
CTG	3	HDQP1	1.04069	1	1246
CTG	3	HDQP1	1.04935	0.3	1246
CTG	3	HDQP1	0.613235	30	1248
CTG	3	HDQP1	0.942485	10	1248
CTG	3	HDQP1	0.88842	3	1248
CTG	3	HDQP1	1.07321	1	1248
CTG	3	HDQP1	1.09095	0.3	1248
CTG	3	HDQP1	0.77163	30	1103
CTG	3	HDQP1	0.956213	10	1103
CTG	3	HDQP1	0.973319	3	1103
CTG	3	HDQP1	0.92221	1	1103
CTG	3	HDQP1	1.10679	0.3	1103
CTG	3	HDQP1	0.870046	30	1245
CTG	3	HDQP1	0.828441	10	1245
CTG	3	HDQP1	0.855051	3	1245
CTG	3	HDQP1	0.906582	1	1245
CTG	3	HDQP1	0.978388	0.3	1245
CTG	3	HDQP1	0.229497	30	1246
CTG	3	HDQP1	0.843013	10	1246
CTG	3	HDQP1	1.09835	3	1246
CTG	3	HDQP1	1.11545	1	1246
CTG	3	HDQP1	0.923055	0.3	1246
CTG	3	HDQP1	0.422527	30	1248
CTG	3	HDQP1	0.951566	10	1248
CTG	3	HDQP1	0.92221	3	1248
CTG	3	HDQP1	0.881873	1	1248
CTG	3	HDQP1	1.07723	0.3	1248
CTG	3	IGROV1	0.427109	30	1103
CTG	3	IGROV1	0.587595	10	1103
CTG	3	IGROV1	0.8005	3	1103
CTG	3	IGROV1	0.812224	1	1103
CTG	3	IGROV1	0.86048	0.3	1103
CTG	3	IGROV1	0.659215	30	1245
CTG	3	IGROV1	0.659554	10	1245
CTG	3	IGROV1	0.758276	3	1245
CTG	3	IGROV1	0.817491	1	1245
CTG	3	IGROV1	0.847057	0.3	1245
CTG	3	IGROV1	0.230771	30	1246
CTG	3	IGROV1	0.634577	10	1246
CTG	3	IGROV1	0.794893	3	1246
CTG	3	IGROV1	0.838306	1	1246
CTG	3	IGROV1	0.866087	0.3	1246
CTG	3	IGROV1	0.0842189	30	1248
CTG	3	IGROV1	0.603312	10	1248
CTG	3	IGROV1	0.781469	3	1248
CTG	3	IGROV1	0.873649	1	1248
CTG	3	IGROV1	0.95215	0.3	1248
CTG	3	IGROV1	0.420568	30	1103
CTG	3	IGROV1	0.598894	10	1103
CTG	3	IGROV1	0.804833	3	1103
CTG	3	IGROV1	0.824628	1	1103
CTG	3	IGROV1	0.909501	0.3	1103
CTG	3	IGROV1	0.682068	30	1245
CTG	3	IGROV1	0.683513	10	1245
CTG	3	IGROV1	0.8005	3	1245
CTG	3	IGROV1	0.830405	1	1245
CTG	3	IGROV1	0.875008	0.3	1245
CTG	3	IGROV1	0.229922	30	1246
CTG	3	IGROV1	0.664907	10	1246
CTG	3	IGROV1	0.867532	3	1246
CTG	3	IGROV1	0.895653	1	1246
CTG	3	IGROV1	0.91103	0.3	1246
CTG	3	IGROV1	0.113784	30	1248
CTG	3	IGROV1	0.632198	10	1248
CTG	3	IGROV1	0.8101	3	1248
CTG	3	IGROV1	0.902279	1	1248
CTG	3	IGROV1	0.971435	0.3	1248
CTG	3	IGROV1	0.427024	30	1103
CTG	3	IGROV1	0.624297	10	1103
CTG	3	IGROV1	0.778496	3	1103
CTG	3	IGROV1	0.839411	1	1103
CTG	3	IGROV1	0.884778	0.3	1103
CTG	3	IGROV1	0.71894	30	1245
CTG	3	IGROV1	0.720554	10	1245
CTG	3	IGROV1	0.824203	3	1245
CTG	3	IGROV1	0.815792	1	1245
CTG	3	IGROV1	0.923349	0.3	1245
CTG	3	IGROV1	0.220746	30	1246
CTG	3	IGROV1	0.682918	10	1246
CTG	3	IGROV1	0.83083	3	1246
CTG	3	IGROV1	0.895908	1	1246
CTG	3	IGROV1	0.876707	0.3	1246
CTG	3	IGROV1	0.105458	30	1248
CTG	3	IGROV1	0.650804	10	1248
CTG	3	IGROV1	0.825223	3	1248
CTG	3	IGROV1	0.852324	1	1248
CTG	3	IGROV1	0.973899	0.3	1248
CTG	3	IGROV1	0.483786	30	1103
CTG	3	IGROV1	0.623772	10	1103
CTG	3	IGROV1	0.788595	3	1103
CTG	3	IGROV1	0.979679	1	1103
CTG	3	IGROV1	0.791684	0.3	1103
CTG	3	IGROV1	0.621514	30	1245
CTG	3	IGROV1	0.633992	10	1245
CTG	3	IGROV1	0.73001	3	1245
CTG	3	IGROV1	0.850388	1	1245
CTG	3	IGROV1	0.740348	0.3	1245
CTG	3	IGROV1	0.257764	30	1246
CTG	3	IGROV1	0.586696	10	1246
CTG	3	IGROV1	0.831256	3	1246
CTG	3	IGROV1	0.888177	1	1246
CTG	3	IGROV1	0.865005	0.3	1246
CTG	3	IGROV1	0.108033	30	1248
CTG	3	IGROV1	0.57612	10	1248
CTG	3	IGROV1	0.796794	3	1248
CTG	3	IGROV1	0.894713	1	1248
CTG	3	IGROV1	0.971836	0.3	1248
CTG	3	IGROV1	0.423775	30	1103
CTG	3	IGROV1	0.685566	10	1103
CTG	3	IGROV1	0.804875	3	1103
CTG	3	IGROV1	0.785267	1	1103
CTG	3	IGROV1	0.882711	0.3	1103
CTG	3	IGROV1	0.646232	30	1245
CTG	3	IGROV1	0.705173	10	1245
CTG	3	IGROV1	0.804399	3	1245
CTG	3	IGROV1	0.744864	1	1245
CTG	3	IGROV1	0.776236	0.3	1245
CTG	3	IGROV1	0.222232	30	1246
CTG	3	IGROV1	0.654788	10	1246
CTG	3	IGROV1	0.80131	3	1246
CTG	3	IGROV1	0.901724	1	1246
CTG	3	IGROV1	0.86952	0.3	1246
CTG	3	IGROV1	0.128948	30	1248
CTG	3	IGROV1	0.650985	10	1248
CTG	3	IGROV1	0.861677	3	1248
CTG	3	IGROV1	0.912182	1	1248
CTG	3	IGROV1	1.05561	0.3	1248
CTG	3	IGROV1	0.366497	30	1103
CTG	3	IGROV1	0.559008	10	1103
CTG	3	IGROV1	0.781227	3	1103
CTG	3	IGROV1	0.880928	1	1103
CTG	3	IGROV1	0.817828	0.3	1103
CTG	3	IGROV1	0.508384	30	1245
CTG	3	IGROV1	0.605472	10	1245
CTG	3	IGROV1	0.785267	3	1245
CTG	3	IGROV1	0.715155	1	1245
CTG	3	IGROV1	0.813787	0.3	1245
CTG	3	IGROV1	0.258596	30	1246
CTG	3	IGROV1	0.608799	10	1246
CTG	3	IGROV1	0.780752	3	1246
CTG	3	IGROV1	0.858707	1	1246
CTG	3	IGROV1	0.895426	0.3	1246
CTG	3	IGROV1	0.132632	30	1248
CTG	3	IGROV1	0.576952	10	1248
CTG	3	IGROV1	0.744151	3	1248
CTG	3	IGROV1	0.863816	1	1248
CTG	3	IGROV1	1.03993	0.3	1248
CTG	3	IGROV1	0.403357	30	1103
CTG	3	IGROV1	0.569284	10	1103
CTG	3	IGROV1	0.738185	3	1103
CTG	3	IGROV1	0.848343	1	1103
CTG	3	IGROV1	0.8135	0.3	1103
CTG	3	IGROV1	0.526474	30	1245
CTG	3	IGROV1	0.62824	10	1245
CTG	3	IGROV1	0.784182	3	1245
CTG	3	IGROV1	0.800647	1	1245
CTG	3	IGROV1	0.860665	0.3	1245
CTG	3	IGROV1	0.174968	30	1246
CTG	3	IGROV1	0.646299	10	1246
CTG	3	IGROV1	0.769204	3	1246
CTG	3	IGROV1	0.832515	1	1246
CTG	3	IGROV1	0.752526	0.3	1246
CTG	3	IGROV1	0.0733086	30	1248
CTG	3	IGROV1	0.498536	10	1248
CTG	3	IGROV1	0.80309	3	1248
CTG	3	IGROV1	0.82561	1	1248
CTG	3	IGROV1	0.988032	0.3	1248
CTG	3	IGROV1	0.403782	30	1103
CTG	3	IGROV1	0.5508	10	1103
CTG	3	IGROV1	0.776108	3	1103
CTG	3	IGROV1	0.713222	1	1103
CTG	3	IGROV1	0.77579	0.3	1103
CTG	3	IGROV1	0.491738	30	1245
CTG	3	IGROV1	0.613049	10	1245
CTG	3	IGROV1	0.752207	3	1245
CTG	3	IGROV1	0.792786	1	1245
CTG	3	IGROV1	0.892746	0.3	1245
CTG	3	IGROV1	0.173268	30	1246
CTG	3	IGROV1	0.623991	10	1246
CTG	3	IGROV1	0.816368	3	1246
CTG	3	IGROV1	0.778233	1	1246
CTG	3	IGROV1	0.857585	0.3	1246
CTG	3	IGROV1	0.0871182	30	1248
CTG	3	IGROV1	0.53476	10	1248
CTG	3	IGROV1	0.791511	3	1248
CTG	3	IGROV1	0.776427	1	1248
CTG	3	IGROV1	0.950852	0.3	1248
CTG	3	IGROV1	0.398258	30	1103
CTG	3	IGROV1	0.543152	10	1103
CTG	3	IGROV1	0.807658	3	1103
CTG	3	IGROV1	0.810526	1	1103
CTG	3	IGROV1	0.793317	0.3	1103
CTG	3	IGROV1	0.590104	30	1245
CTG	3	IGROV1	0.713222	10	1245
CTG	3	IGROV1	0.728625	3	1245
CTG	3	IGROV1	0.840907	1	1245
CTG	3	IGROV1	0.892746	0.3	1245
CTG	3	IGROV1	0.160309	30	1246
CTG	3	IGROV1	0.651716	10	1246
CTG	3	IGROV1	0.7572	3	1246
CTG	3	IGROV1	0.884673	1	1246
CTG	3	IGROV1	0.833577	0.3	1246
CTG	3	IGROV1	0.0798947	30	1248
CTG	3	IGROV1	0.585961	10	1248
CTG	3	IGROV1	0.741797	3	1248
CTG	3	IGROV1	0.754969	1	1248
CTG	3	IGROV1	0.953402	0.3	1248
CTG	3	MOLM13	4.54626e-06	30	1103
CTG	3	MOLM13	0.00195944	10	1103
CTG	3	MOLM13	0.00627839	3	1103
CTG	3	MOLM13	0.0256	1	1103
CTG	3	MOLM13	0.175172	0.3	1103
CTG	3	MOLM13	0.0227358	30	1245
CTG	3	MOLM13	0.0184169	10	1245
CTG	3	MOLM13	0.0705625	3	1245
CTG	3	MOLM13	0.172808	1	1245
CTG	3	MOLM13	0.318334	0.3	1245
CTG	3	MOLM13	-0.000950168	30	1246
CTG	3	MOLM13	0.00564191	10	1246
CTG	3	MOLM13	0.0431486	3	1246
CTG	3	MOLM13	0.225226	1	1246
CTG	3	MOLM13	0.393938	0.3	1246
CTG	3	MOLM13	-0.000495542	30	1248
CTG	3	MOLM13	0.00941531	10	1248
CTG	3	MOLM13	0.221271	3	1248
CTG	3	MOLM13	0.44231	1	1248
CTG	3	MOLM13	0.809375	0.3	1248
CTG	3	MOLM13	0.00109565	30	1103
CTG	3	MOLM13	0.00391433	10	1103
CTG	3	MOLM13	0.0068694	3	1103
CTG	3	MOLM13	0.0326922	1	1103
CTG	3	MOLM13	0.170307	0.3	1103
CTG	3	MOLM13	0.021372	30	1245
CTG	3	MOLM13	0.0156437	10	1245
CTG	3	MOLM13	0.0843377	3	1245
CTG	3	MOLM13	0.187992	1	1245
CTG	3	MOLM13	0.349157	0.3	1245
CTG	3	MOLM13	-0.000768318	30	1246
CTG	3	MOLM13	0.00705125	10	1246
CTG	3	MOLM13	0.0500589	3	1246
CTG	3	MOLM13	0.227545	1	1246
CTG	3	MOLM13	0.409532	0.3	1246
CTG	3	MOLM13	-0.000586468	30	1248
CTG	3	MOLM13	0.0113247	10	1248
CTG	3	MOLM13	0.235774	3	1248
CTG	3	MOLM13	0.472952	1	1248
CTG	3	MOLM13	0.791145	0.3	1248
CTG	3	MOLM13	0.00145935	30	1103
CTG	3	MOLM13	0.003096	10	1103
CTG	3	MOLM13	0.00546006	3	1103
CTG	3	MOLM13	0.0281914	1	1103
CTG	3	MOLM13	0.156851	0.3	1103
CTG	3	MOLM13	0.0248726	30	1245
CTG	3	MOLM13	0.0209173	10	1245
CTG	3	MOLM13	0.0762908	3	1245
CTG	3	MOLM13	0.187811	1	1245
CTG	3	MOLM13	0.319243	0.3	1245
CTG	3	MOLM13	-0.000541005	30	1246
CTG	3	MOLM13	0.0068694	10	1246
CTG	3	MOLM13	0.0509227	3	1246
CTG	3	MOLM13	0.223499	1	1246
CTG	3	MOLM13	0.450994	0.3	1246
CTG	3	MOLM13	-0.000131842	30	1248
CTG	3	MOLM13	0.0119612	10	1248
CTG	3	MOLM13	0.227408	3	1248
CTG	3	MOLM13	0.493001	1	1248
CTG	3	MOLM13	0.854292	0.3	1248
CTG	3	MOLM13	-0.00171326	30	1103
CTG	3	MOLM13	0.000636958	10	1103
CTG	3	MOLM13	-0.000216796	3	1103
CTG	3	MOLM13	0.0110144	1	1103
CTG	3	MOLM13	0.125615	0.3	1103
CTG	3	MOLM13	0.00190896	30	1245
CTG	3	MOLM13	2.30226e-05	10	1245
CTG	3	MOLM13	0.0300234	3	1245
CTG	3	MOLM13	0.155585	1	1245
CTG	3	MOLM13	0.303827	0.3	1245
CTG	3	MOLM13	-0.000988053	30	1246
CTG	3	MOLM13	-0.000209122	10	1246
CTG	3	MOLM13	0.0169715	3	1246
CTG	3	MOLM13	0.173458	1	1246
CTG	3	MOLM13	0.397249	0.3	1246
CTG	3	MOLM13	0.000418244	30	1248
CTG	3	MOLM13	9.01718e-05	10	1248
CTG	3	MOLM13	0.169398	3	1248
CTG	3	MOLM13	0.450067	1	1248
CTG	3	MOLM13	0.800263	0.3	1248
CTG	3	MOLM13	-0.000479637	30	1103
CTG	3	MOLM13	-0.00140054	10	1103
CTG	3	MOLM13	0.000372199	3	1103
CTG	3	MOLM13	0.00672643	1	1103
CTG	3	MOLM13	0.104498	0.3	1103
CTG	3	MOLM13	-0.000849917	30	1245
CTG	3	MOLM13	0.00235406	10	1245
CTG	3	MOLM13	0.0347564	3	1245
CTG	3	MOLM13	0.15498	1	1245
CTG	3	MOLM13	0.325585	0.3	1245
CTG	3	MOLM13	-0.0017171	30	1246
CTG	3	MOLM13	-0.000771257	10	1246
CTG	3	MOLM13	0.0192584	3	1246
CTG	3	MOLM13	0.178763	1	1246
CTG	3	MOLM13	0.447974	0.3	1246
CTG	3	MOLM13	-0.00261115	30	1248
CTG	3	MOLM13	0.00565205	10	1248
CTG	3	MOLM13	0.171804	3	1248
CTG	3	MOLM13	0.493794	1	1248
CTG	3	MOLM13	0.769695	0.3	1248
CTG	3	MOLM13	-0.000736723	30	1103
CTG	3	MOLM13	-0.00146577	10	1103
CTG	3	MOLM13	5.75565e-06	3	1103
CTG	3	MOLM13	0.0100052	1	1103
CTG	3	MOLM13	0.102192	0.3	1103
CTG	3	MOLM13	0.000117031	30	1245
CTG	3	MOLM13	0.00282219	10	1245
CTG	3	MOLM13	0.0389868	3	1245
CTG	3	MOLM13	0.170152	1	1245
CTG	3	MOLM13	0.264015	0.3	1245
CTG	3	MOLM13	0.000721374	30	1246
CTG	3	MOLM13	5.56379e-05	10	1246
CTG	3	MOLM13	0.0212594	3	1246
CTG	3	MOLM13	0.197714	1	1246
CTG	3	MOLM13	0.337966	0.3	1246
CTG	3	MOLM13	0.000285864	30	1248
CTG	3	MOLM13	0.00110125	10	1248
CTG	3	MOLM13	0.171921	3	1248
CTG	3	MOLM13	0.429107	1	1248
CTG	3	MOLM13	0.817521	0.3	1248
CTG	3	MOLM13	0.000640156	30	1103
CTG	3	MOLM13	0.00181377	10	1103
CTG	3	MOLM13	0.00298739	3	1103
CTG	3	MOLM13	0.0142435	1	1103
CTG	3	MOLM13	0.103705	0.3	1103
CTG	3	MOLM13	0.00730844	30	1245
CTG	3	MOLM13	0.00586809	10	1245
CTG	3	MOLM13	0.034195	3	1245
CTG	3	MOLM13	0.176843	1	1245
CTG	3	MOLM13	0.27436	0.3	1245
CTG	3	MOLM13	-0.00106693	30	1246
CTG	3	MOLM13	0.001387	10	1246
CTG	3	MOLM13	0.0270466	3	1246
CTG	3	MOLM13	0.194181	1	1246
CTG	3	MOLM13	0.372784	0.3	1246
CTG	3	MOLM13	-0.000800194	30	1248
CTG	3	MOLM13	0.00362755	10	1248
CTG	3	MOLM13	0.184418	3	1248
CTG	3	MOLM13	0.426984	1	1248
CTG	3	MOLM13	0.757731	0.3	1248
CTG	3	MOLM13	0	30	1103
CTG	3	MOLM13	0.00101358	10	1103
CTG	3	MOLM13	0.0042677	3	1103
CTG	3	MOLM13	0.0178177	1	1103
CTG	3	MOLM13	0.128244	0.3	1103
CTG	3	MOLM13	0.00341416	30	1245
CTG	3	MOLM13	0.00752183	10	1245
CTG	3	MOLM13	0.0439573	3	1245
CTG	3	MOLM13	0.184311	1	1245
CTG	3	MOLM13	0.276494	0.3	1245
CTG	3	MOLM13	-0.000213385	30	1246
CTG	3	MOLM13	0.00325412	10	1246
CTG	3	MOLM13	0.0276867	3	1246
CTG	3	MOLM13	0.203996	1	1246
CTG	3	MOLM13	0.403298	0.3	1246
CTG	3	MOLM13	0.000213385	30	1248
CTG	3	MOLM13	0.00512124	10	1248
CTG	3	MOLM13	0.172095	3	1248
CTG	3	MOLM13	0.469821	1	1248
CTG	3	MOLM13	0.779123	0.3	1248
CTG	3	MOLM13	0.000533463	30	1103
CTG	3	MOLM13	0.000960233	10	1103
CTG	3	MOLM13	0.00213385	3	1103
CTG	3	MOLM13	0.0168574	1	1103
CTG	3	MOLM13	0.144408	0.3	1103
CTG	3	MOLM13	0.00608148	30	1245
CTG	3	MOLM13	0.00858875	10	1245
CTG	3	MOLM13	0.0458778	3	1245
CTG	3	MOLM13	0.196314	1	1245
CTG	3	MOLM13	0.288497	0.3	1245
CTG	3	MOLM13	-0.000320078	30	1246
CTG	3	MOLM13	0.00106693	10	1246
CTG	3	MOLM13	0.0312609	3	1246
CTG	3	MOLM13	0.202609	1	1246
CTG	3	MOLM13	0.397483	0.3	1246
CTG	3	MOLM13	0.000266731	30	1248
CTG	3	MOLM13	0.00394763	10	1248
CTG	3	MOLM13	0.192367	3	1248
CTG	3	MOLM13	0.488865	1	1248
CTG	3	MOLM13	0.798541	0.3	1248
CTG	4	DU4475	0.352157	30	1103
CTG	4	DU4475	0.735964	10	1103
CTG	4	DU4475	0.916947	3	1103
CTG	4	DU4475	0.981415	1	1103
CTG	4	DU4475	0.996518	0.3	1103
CTG	4	DU4475	0.994813	0.1	1103
CTG	4	DU4475	0.954784	0.01	1103
CTG	4	DU4475	0.354837	30	1244
CTG	4	DU4475	0.625052	10	1244
CTG	4	DU4475	0.876593	3	1244
CTG	4	DU4475	0.984826	1	1244
CTG	4	DU4475	1.03119	0.3	1244
CTG	4	DU4475	1.00058	0.1	1244
CTG	4	DU4475	0.994163	0.01	1244
CTG	4	DU4475	0.498714	30	1245
CTG	4	DU4475	0.844927	10	1245
CTG	4	DU4475	0.93481	3	1245
CTG	4	DU4475	0.939194	1	1245
CTG	4	DU4475	1.00464	0.3	1245
CTG	4	DU4475	0.977681	0.1	1245
CTG	4	DU4475	1.00699	0.01	1245
CTG	4	DU4475	0.000341017	30	1246
CTG	4	DU4475	0.270313	10	1246
CTG	4	DU4475	0.903469	3	1246
CTG	4	DU4475	0.934729	1	1246
CTG	4	DU4475	0.999684	0.3	1246
CTG	4	DU4475	0.976463	0.1	1246
CTG	4	DU4475	0.995381	0.01	1246
CTG	4	DU4475	0.0100032	30	1247
CTG	4	DU4475	0.0206397	10	1247
CTG	4	DU4475	0.390643	3	1247
CTG	4	DU4475	0.871234	1	1247
CTG	4	DU4475	0.9396	0.3	1247
CTG	4	DU4475	1.01722	0.1	1247
CTG	4	DU4475	0.993919	0.01	1247
CTG	4	DU4475	0.00172133	30	1248
CTG	4	DU4475	0.456086	10	1248
CTG	4	DU4475	0.882033	3	1248
CTG	4	DU4475	1.01487	1	1248
CTG	4	DU4475	0.918002	0.3	1248
CTG	4	DU4475	0.99059	0.1	1248
CTG	4	DU4475	1.01657	0.01	1248
CTG	4	DU4475	0.150551	30	1103
CTG	4	DU4475	0.726302	10	1103
CTG	4	DU4475	0.887067	3	1103
CTG	4	DU4475	0.968911	1	1103
CTG	4	DU4475	0.956651	0.3	1103
CTG	4	DU4475	0.961685	0.1	1103
CTG	4	DU4475	0.998385	0.01	1103
CTG	4	DU4475	0.306932	30	1244
CTG	4	DU4475	0.668897	10	1244
CTG	4	DU4475	0.889422	3	1244
CTG	4	DU4475	0.973296	1	1244
CTG	4	DU4475	0.999522	0.3	1244
CTG	4	DU4475	0.977518	0.1	1244
CTG	4	DU4475	0.974514	0.01	1244
CTG	4	DU4475	0.351021	30	1245
CTG	4	DU4475	0.735071	10	1245
CTG	4	DU4475	0.861491	3	1245
CTG	4	DU4475	0.926528	1	1245
CTG	4	DU4475	0.970129	0.3	1245
CTG	4	DU4475	0.973783	0.1	1245
CTG	4	DU4475	0.982471	0.01	1245
CTG	4	DU4475	-0.00030854	30	1246
CTG	4	DU4475	0.260164	10	1246
CTG	4	DU4475	0.904199	3	1246
CTG	4	DU4475	0.988723	1	1246
CTG	4	DU4475	1.01154	0.3	1246
CTG	4	DU4475	0.991078	0.1	1246
CTG	4	DU4475	1.0169	0.01	1246
CTG	4	DU4475	0.00180252	30	1247
CTG	4	DU4475	0.027866	10	1247
CTG	4	DU4475	0.369208	3	1247
CTG	4	DU4475	0.861897	1	1247
CTG	4	DU4475	0.946339	0.3	1247
CTG	4	DU4475	0.983445	0.1	1247
CTG	4	DU4475	0.999522	0.01	1247
CTG	4	DU4475	0.00115296	30	1248
CTG	4	DU4475	0.438548	10	1248
CTG	4	DU4475	0.833885	3	1248
CTG	4	DU4475	0.983039	1	1248
CTG	4	DU4475	0.974108	0.3	1248
CTG	4	DU4475	0.999278	0.1	1248
CTG	4	DU4475	1.00204	0.01	1248
CTG	4	DU4475	0.139752	30	1103
CTG	4	DU4475	0.679777	10	1103
CTG	4	DU4475	0.893482	3	1103
CTG	4	DU4475	0.947882	1	1103
CTG	4	DU4475	0.99327	0.3	1103
CTG	4	DU4475	0.987911	0.1	1103
CTG	4	DU4475	0.997492	0.01	1103
CTG	4	DU4475	0.302466	30	1244
CTG	4	DU4475	0.626189	10	1244
CTG	4	DU4475	0.920925	3	1244
CTG	4	DU4475	0.960467	1	1244
CTG	4	DU4475	0.994569	0.3	1244
CTG	4	DU4475	0.967856	0.1	1244
CTG	4	DU4475	0.982877	0.01	1244
CTG	4	DU4475	0.412241	30	1245
CTG	4	DU4475	0.704379	10	1245
CTG	4	DU4475	0.898029	3	1245
CTG	4	DU4475	0.960305	1	1245
CTG	4	DU4475	0.965339	0.3	1245
CTG	4	DU4475	0.962091	0.1	1245
CTG	4	DU4475	0.989535	0.01	1245
CTG	4	DU4475	-0.000389734	30	1246
CTG	4	DU4475	0.250989	10	1246
CTG	4	DU4475	0.934972	3	1246
CTG	4	DU4475	0.950399	1	1246
CTG	4	DU4475	0.980928	0.3	1246
CTG	4	DU4475	0.959412	0.1	1246
CTG	4	DU4475	0.9858	0.01	1246
CTG	4	DU4475	0.0144689	30	1247
CTG	4	DU4475	0.0231567	10	1247
CTG	4	DU4475	0.390481	3	1247
CTG	4	DU4475	0.866363	1	1247
CTG	4	DU4475	0.933673	0.3	1247
CTG	4	DU4475	0.961198	0.1	1247
CTG	4	DU4475	0.994001	0.01	1247
CTG	4	DU4475	0.000990574	30	1248
CTG	4	DU4475	0.468428	10	1248
CTG	4	DU4475	0.858487	3	1248
CTG	4	DU4475	0.987018	1	1248
CTG	4	DU4475	1.01917	0.3	1248
CTG	4	DU4475	1.04394	0.1	1248
CTG	4	DU4475	0.988561	0.01	1248
CTG	4	HDQP1	0.75121	30	1103
CTG	4	HDQP1	0.71664	10	1103
CTG	4	HDQP1	0.836293	3	1103
CTG	4	HDQP1	0.915535	1	1103
CTG	4	HDQP1	0.937319	0.3	1103
CTG	4	HDQP1	1.02351	0.1	1103
CTG	4	HDQP1	0.996198	0.01	1103
CTG	4	HDQP1	0.657445	30	1244
CTG	4	HDQP1	0.720428	10	1244
CTG	4	HDQP1	0.854446	3	1244
CTG	4	HDQP1	0.858234	1	1244
CTG	4	HDQP1	1.01056	0.3	1244
CTG	4	HDQP1	0.938424	0.1	1244
CTG	4	HDQP1	0.991147	0.01	1244
CTG	4	HDQP1	0.623032	30	1245
CTG	4	HDQP1	0.695014	10	1245
CTG	4	HDQP1	0.789252	3	1245
CTG	4	HDQP1	0.874651	1	1245
CTG	4	HDQP1	0.958313	0.3	1245
CTG	4	HDQP1	0.996988	0.1	1245
CTG	4	HDQP1	0.974572	0.01	1245
CTG	4	HDQP1	0.130371	30	1246
CTG	4	HDQP1	0.502748	10	1246
CTG	4	HDQP1	0.960997	3	1246
CTG	4	HDQP1	0.885543	1	1246
CTG	4	HDQP1	0.945685	0.3	1246
CTG	4	HDQP1	0.979782	0.1	1246
CTG	4	HDQP1	0.965101	0.01	1246
CTG	4	HDQP1	0.565889	30	1247
CTG	4	HDQP1	0.618455	10	1247
CTG	4	HDQP1	0.722322	3	1247
CTG	4	HDQP1	0.793514	1	1247
CTG	4	HDQP1	0.95342	0.3	1247
CTG	4	HDQP1	1.00504	0.1	1247
CTG	4	HDQP1	1.01767	0.01	1247
CTG	4	HDQP1	0.0926443	30	1248
CTG	4	HDQP1	0.767468	10	1248
CTG	4	HDQP1	0.887595	3	1248
CTG	4	HDQP1	0.965575	1	1248
CTG	4	HDQP1	0.718534	0.3	1248
CTG	4	HDQP1	0.974099	0.1	1248
CTG	4	HDQP1	0.982623	0.01	1248
CTG	4	HDQP1	0.729426	30	1103
CTG	4	HDQP1	0.845606	10	1103
CTG	4	HDQP1	0.798881	3	1103
CTG	4	HDQP1	0.887595	1	1103
CTG	4	HDQP1	0.973467	0.3	1103
CTG	4	HDQP1	0.90638	0.1	1103
CTG	4	HDQP1	0.981992	0.01	1103
CTG	4	HDQP1	0.672283	30	1244
CTG	4	HDQP1	0.706379	10	1244
CTG	4	HDQP1	0.828242	3	1244
CTG	4	HDQP1	0.867863	1	1244
CTG	4	HDQP1	0.984833	0.3	1244
CTG	4	HDQP1	1.0183	0.1	1244
CTG	4	HDQP1	0.948211	0.01	1244
CTG	4	HDQP1	0.606931	30	1245
CTG	4	HDQP1	0.684437	10	1245
CTG	4	HDQP1	0.781991	3	1245
CTG	4	HDQP1	0.821297	1	1245
CTG	4	HDQP1	0.93353	0.3	1245
CTG	4	HDQP1	0.99683	0.1	1245
CTG	4	HDQP1	0.947579	0.01	1245
CTG	4	HDQP1	0.111587	30	1246
CTG	4	HDQP1	0.480333	10	1246
CTG	4	HDQP1	0.979782	3	1246
CTG	4	HDQP1	0.963365	1	1246
CTG	4	HDQP1	0.978992	0.3	1246
CTG	4	HDQP1	1.02556	0.1	1246
CTG	4	HDQP1	0.949158	0.01	1246
CTG	4	HDQP1	0.426031	30	1247
CTG	4	HDQP1	0.636766	10	1247
CTG	4	HDQP1	0.727374	3	1247
CTG	4	HDQP1	0.784359	1	1247
CTG	4	HDQP1	0.884912	0.3	1247
CTG	4	HDQP1	0.993199	0.1	1247
CTG	4	HDQP1	0.984044	0.01	1247
CTG	4	HDQP1	0.0915393	30	1248
CTG	4	HDQP1	0.757997	10	1248
CTG	4	HDQP1	0.897382	3	1248
CTG	4	HDQP1	0.943475	1	1248
CTG	4	HDQP1	1.04229	0.3	1248
CTG	4	HDQP1	0.95121	0.1	1248
CTG	4	HDQP1	1.00804	0.01	1248
CTG	4	HDQP1	0.689331	30	1103
CTG	4	HDQP1	0.654919	10	1103
CTG	4	HDQP1	0.81151	3	1103
CTG	4	HDQP1	0.843238	1	1103
CTG	4	HDQP1	0.971257	0.3	1103
CTG	4	HDQP1	0.991147	0.1	1103
CTG	4	HDQP1	0.904959	0.01	1103
CTG	4	HDQP1	0.667547	30	1244
CTG	4	HDQP1	0.7269	10	1244
CTG	4	HDQP1	0.667705	3	1244
CTG	4	HDQP1	0.83061	1	1244
CTG	4	HDQP1	0.978519	0.3	1244
CTG	4	HDQP1	0.938582	0.1	1244
CTG	4	HDQP1	0.981676	0.01	1244
CTG	4	HDQP1	0.611036	30	1245
CTG	4	HDQP1	0.657129	10	1245
CTG	4	HDQP1	0.783727	3	1245
CTG	4	HDQP1	0.809142	1	1245
CTG	4	HDQP1	0.966206	0.3	1245
CTG	4	HDQP1	0.957524	0.1	1245
CTG	4	HDQP1	0.951368	0.01	1245
CTG	4	HDQP1	0.114428	30	1246
CTG	4	HDQP1	0.500222	10	1246
CTG	4	HDQP1	0.925322	3	1246
CTG	4	HDQP1	0.820349	1	1246
CTG	4	HDQP1	0.93211	0.3	1246
CTG	4	HDQP1	0.986254	0.1	1246
CTG	4	HDQP1	1.01309	0.01	1246
CTG	4	HDQP1	0.59746	30	1247
CTG	4	HDQP1	0.634556	10	1247
CTG	4	HDQP1	0.71364	3	1247
CTG	4	HDQP1	0.81735	1	1247
CTG	4	HDQP1	0.870231	0.3	1247
CTG	4	HDQP1	0.989569	0.1	1247
CTG	4	HDQP1	0.986569	0.01	1247
CTG	4	HDQP1	0.084278	30	1248
CTG	4	HDQP1	0.762575	10	1248
CTG	4	HDQP1	0.945054	3	1248
CTG	4	HDQP1	0.965733	1	1248
CTG	4	HDQP1	0.959418	0.3	1248
CTG	4	HDQP1	1.01893	0.1	1248
CTG	4	HDQP1	0.922007	0.01	1248
CTG	4	IGROV1	0.676538	30	1103
CTG	4	IGROV1	0.811397	10	1103
CTG	4	IGROV1	0.882457	3	1103
CTG	4	IGROV1	0.893879	1	1103
CTG	4	IGROV1	0.889066	0.3	1103
CTG	4	IGROV1	0.937772	0.1	1103
CTG	4	IGROV1	0.980195	0.01	1103
CTG	4	IGROV1	0.399233	30	1244
CTG	4	IGROV1	0.733566	10	1244
CTG	4	IGROV1	0.801607	3	1244
CTG	4	IGROV1	0.894777	1	1244
CTG	4	IGROV1	0.898937	0.3	1244
CTG	4	IGROV1	0.977422	0.1	1244
CTG	4	IGROV1	0.954578	0.01	1244
CTG	4	IGROV1	0.43562	30	1245
CTG	4	IGROV1	0.600339	10	1245
CTG	4	IGROV1	0.68951	3	1245
CTG	4	IGROV1	0.793938	1	1245
CTG	4	IGROV1	0.873891	0.3	1245
CTG	4	IGROV1	0.94234	0.1	1245
CTG	4	IGROV1	0.918599	0.01	1245
CTG	4	IGROV1	0.166881	30	1246
CTG	4	IGROV1	0.552449	10	1246
CTG	4	IGROV1	0.885068	3	1246
CTG	4	IGROV1	0.888495	1	1246
CTG	4	IGROV1	0.88311	0.3	1246
CTG	4	IGROV1	1.05395	0.1	1246
CTG	4	IGROV1	0.981011	0.01	1246
CTG	4	IGROV1	0.284933	30	1247
CTG	4	IGROV1	0.374676	10	1247
CTG	4	IGROV1	0.441249	3	1247
CTG	4	IGROV1	0.759836	1	1247
CTG	4	IGROV1	0.877481	0.3	1247
CTG	4	IGROV1	0.909951	0.1	1247
CTG	4	IGROV1	0.911012	0.01	1247
CTG	4	IGROV1	0.0242713	30	1248
CTG	4	IGROV1	0.565747	10	1248
CTG	4	IGROV1	0.779008	3	1248
CTG	4	IGROV1	0.92325	1	1248
CTG	4	IGROV1	0.716025	0.3	1248
CTG	4	IGROV1	1.02091	0.1	1248
CTG	4	IGROV1	0.99333	0.01	1248
CTG	4	IGROV1	0.551714	30	1103
CTG	4	IGROV1	0.902445	10	1103
CTG	4	IGROV1	0.845826	3	1103
CTG	4	IGROV1	0.804544	1	1103
CTG	4	IGROV1	0.903343	0.3	1103
CTG	4	IGROV1	0.925452	0.1	1103
CTG	4	IGROV1	0.871525	0.01	1103
CTG	4	IGROV1	0.304595	30	1244
CTG	4	IGROV1	0.605805	10	1244
CTG	4	IGROV1	0.865488	3	1244
CTG	4	IGROV1	0.85635	1	1244
CTG	4	IGROV1	0.9722	0.3	1244
CTG	4	IGROV1	0.984111	0.1	1244
CTG	4	IGROV1	1.01471	0.01	1244
CTG	4	IGROV1	0.318873	30	1245
CTG	4	IGROV1	0.462706	10	1245
CTG	4	IGROV1	0.730547	3	1245
CTG	4	IGROV1	0.802341	1	1245
CTG	4	IGROV1	0.826001	0.3	1245
CTG	4	IGROV1	0.945522	0.1	1245
CTG	4	IGROV1	0.949357	0.01	1245
CTG	4	IGROV1	0.130168	30	1246
CTG	4	IGROV1	0.532134	10	1246
CTG	4	IGROV1	0.874462	3	1246
CTG	4	IGROV1	1.0661	1	1246
CTG	4	IGROV1	0.938424	0.3	1246
CTG	4	IGROV1	0.966571	0.1	1246
CTG	4	IGROV1	0.981174	0.01	1246
CTG	4	IGROV1	0.164025	30	1247
CTG	4	IGROV1	0.390912	10	1247
CTG	4	IGROV1	0.438557	3	1247
CTG	4	IGROV1	0.692529	1	1247
CTG	4	IGROV1	0.822003	0.3	1247
CTG	4	IGROV1	0.819311	0.1	1247
CTG	4	IGROV1	0.884089	0.01	1247
CTG	4	IGROV1	0.0285137	30	1248
CTG	4	IGROV1	0.59528	10	1248
CTG	4	IGROV1	0.799486	3	1248
CTG	4	IGROV1	0.998226	1	1248
CTG	4	IGROV1	1.04448	0.3	1248
CTG	4	IGROV1	1.03673	0.1	1248
CTG	4	IGROV1	1.01226	0.01	1248
CTG	4	IGROV1	0.527239	30	1103
CTG	4	IGROV1	0.701993	10	1103
CTG	4	IGROV1	0.906851	3	1103
CTG	4	IGROV1	0.825022	1	1103
CTG	4	IGROV1	0.910849	0.3	1103
CTG	4	IGROV1	0.930837	0.1	1103
CTG	4	IGROV1	0.900161	0.01	1103
CTG	4	IGROV1	0.393685	30	1244
CTG	4	IGROV1	0.504477	10	1244
CTG	4	IGROV1	0.721002	3	1244
CTG	4	IGROV1	0.864019	1	1244
CTG	4	IGROV1	1.05077	0.3	1244
CTG	4	IGROV1	0.981011	0.1	1244
CTG	4	IGROV1	0.898529	0.01	1244
CTG	4	IGROV1	0.383487	30	1245
CTG	4	IGROV1	0.585735	10	1245
CTG	4	IGROV1	0.735442	3	1245
CTG	4	IGROV1	0.772237	1	1245
CTG	4	IGROV1	0.887434	0.3	1245
CTG	4	IGROV1	0.978074	0.1	1245
CTG	4	IGROV1	0.899672	0.01	1245
CTG	4	IGROV1	0.152359	30	1246
CTG	4	IGROV1	0.606294	10	1246
CTG	4	IGROV1	0.877318	3	1246
CTG	4	IGROV1	0.933611	1	1246
CTG	4	IGROV1	0.917131	0.3	1246
CTG	4	IGROV1	1.02792	0.1	1246
CTG	4	IGROV1	1.04652	0.01	1246
CTG	4	IGROV1	0.303779	30	1247
CTG	4	IGROV1	0.357054	10	1247
CTG	4	IGROV1	0.430643	3	1247
CTG	4	IGROV1	0.683963	1	1247
CTG	4	IGROV1	0.776642	0.3	1247
CTG	4	IGROV1	0.864672	0.1	1247
CTG	4	IGROV1	0.963307	0.01	1247
CTG	4	IGROV1	0.0341431	30	1248
CTG	4	IGROV1	0.573008	10	1248
CTG	4	IGROV1	0.84142	3	1248
CTG	4	IGROV1	0.980277	1	1248
CTG	4	IGROV1	1.14997	0.3	1248
CTG	4	IGROV1	1.00818	0.1	1248
CTG	4	IGROV1	0.936466	0.01	1248
CTG	4	MOLM13	0.00252491	30	1103
CTG	4	MOLM13	0.00346172	10	1103
CTG	4	MOLM13	0.00551377	3	1103
CTG	4	MOLM13	0.0267034	1	1103
CTG	4	MOLM13	0.15509	0.3	1103
CTG	4	MOLM13	0.39295	0.1	1103
CTG	4	MOLM13	0.873799	0.01	1103
CTG	4	MOLM13	0.00123123	30	1244
CTG	4	MOLM13	0.00364016	10	1244
CTG	4	MOLM13	0.028354	3	1244
CTG	4	MOLM13	0.161157	1	1244
CTG	4	MOLM13	0.423954	0.3	1244
CTG	4	MOLM13	0.726497	0.1	1244
CTG	4	MOLM13	0.921754	0.01	1244
CTG	4	MOLM13	0.00399704	30	1245
CTG	4	MOLM13	0.0205919	10	1245
CTG	4	MOLM13	0.0329934	3	1245
CTG	4	MOLM13	0.137202	1	1245
CTG	4	MOLM13	0.317292	0.3	1245
CTG	4	MOLM13	0.715389	0.1	1245
CTG	4	MOLM13	0.841992	0.01	1245
CTG	4	MOLM13	0.000115985	30	1246
CTG	4	MOLM13	0.00346172	10	1246
CTG	4	MOLM13	0.0225993	3	1246
CTG	4	MOLM13	0.16312	1	1246
CTG	4	MOLM13	0.348429	0.3	1246
CTG	4	MOLM13	0.712222	0.1	1246
CTG	4	MOLM13	0.94745	0.01	1246
CTG	4	MOLM13	0.000249815	30	1247
CTG	4	MOLM13	0.000562083	10	1247
CTG	4	MOLM13	0.00105279	3	1247
CTG	4	MOLM13	0.0211718	1	1247
CTG	4	MOLM13	0.120339	0.3	1247
CTG	4	MOLM13	0.285708	0.1	1247
CTG	4	MOLM13	0.692014	0.01	1247
CTG	4	MOLM13	-6.24537e-05	30	1248
CTG	4	MOLM13	0.00149889	10	1248
CTG	4	MOLM13	0.0829118	3	1248
CTG	4	MOLM13	0.347269	1	1248
CTG	4	MOLM13	0.687598	0.3	1248
CTG	4	MOLM13	0.987375	0.1	1248
CTG	4	MOLM13	1.05282	0.01	1248
CTG	4	MOLM13	0.000829742	30	1103
CTG	4	MOLM13	0.00622753	10	1103
CTG	4	MOLM13	0.00698589	3	1103
CTG	4	MOLM13	0.0391049	1	1103
CTG	4	MOLM13	0.177797	0.3	1103
CTG	4	MOLM13	0.431225	0.1	1103
CTG	4	MOLM13	0.805814	0.01	1103
CTG	4	MOLM13	0.000339034	30	1244
CTG	4	MOLM13	0.00127584	10	1244
CTG	4	MOLM13	0.0353131	3	1244
CTG	4	MOLM13	0.15857	1	1244
CTG	4	MOLM13	0.427478	0.3	1244
CTG	4	MOLM13	0.829591	0.1	1244
CTG	4	MOLM13	0.973948	0.01	1244
CTG	4	MOLM13	0.000606693	30	1245
CTG	4	MOLM13	0.0146588	10	1245
CTG	4	MOLM13	0.0327704	3	1245
CTG	4	MOLM13	0.152726	1	1245
CTG	4	MOLM13	0.348251	0.3	1245
CTG	4	MOLM13	0.661367	0.1	1245
CTG	4	MOLM13	0.865769	0.01	1245
CTG	4	MOLM13	0.000115985	30	1246
CTG	4	MOLM13	0.00230187	10	1246
CTG	4	MOLM13	0.0227778	3	1246
CTG	4	MOLM13	0.190778	1	1246
CTG	4	MOLM13	0.322689	0.3	1246
CTG	4	MOLM13	0.688624	0.1	1246
CTG	4	MOLM13	0.994468	0.01	1246
CTG	4	MOLM13	0.000160595	30	1247
CTG	4	MOLM13	0.000695913	10	1247
CTG	4	MOLM13	0.0010974	3	1247
CTG	4	MOLM13	0.0211272	1	1247
CTG	4	MOLM13	0.140235	0.3	1247
CTG	4	MOLM13	0.297842	0.1	1247
CTG	4	MOLM13	0.881784	0.01	1247
CTG	4	MOLM13	0.000294425	30	1248
CTG	4	MOLM13	0.00319406	10	1248
CTG	4	MOLM13	0.0943319	3	1248
CTG	4	MOLM13	0.37466	1	1248
CTG	4	MOLM13	0.738096	0.3	1248
CTG	4	MOLM13	0.912029	0.1	1248
CTG	4	MOLM13	0.963331	0.01	1248
CTG	4	MOLM13	0.00132045	30	1103
CTG	4	MOLM13	0.0038186	10	1103
CTG	4	MOLM13	0.00885951	3	1103
CTG	4	MOLM13	0.0416477	1	1103
CTG	4	MOLM13	0.162986	0.3	1103
CTG	4	MOLM13	0.383582	0.1	1103
CTG	4	MOLM13	0.886959	0.01	1103
CTG	4	MOLM13	0.00225726	30	1244
CTG	4	MOLM13	0.0052015	10	1244
CTG	4	MOLM13	0.0333057	3	1244
CTG	4	MOLM13	0.17115	1	1244
CTG	4	MOLM13	0.415835	0.3	1244
CTG	4	MOLM13	0.765085	0.1	1244
CTG	4	MOLM13	1.01521	0.01	1244
CTG	4	MOLM13	0.00462158	30	1245
CTG	4	MOLM13	0.0171123	10	1245
CTG	4	MOLM13	0.0515511	3	1245
CTG	4	MOLM13	0.151968	1	1245
CTG	4	MOLM13	0.287314	0.3	1245
CTG	4	MOLM13	0.689783	0.1	1245
CTG	4	MOLM13	1.00598	0.01	1245
CTG	4	MOLM13	0.000383644	30	1246
CTG	4	MOLM13	0.00372938	10	1246
CTG	4	MOLM13	0.0221978	3	1246
CTG	4	MOLM13	0.166064	1	1246
CTG	4	MOLM13	0.387284	0.3	1246
CTG	4	MOLM13	0.71017	0.1	1246
CTG	4	MOLM13	1.04858	0.01	1246
CTG	4	MOLM13	0.000294425	30	1247
CTG	4	MOLM13	0.000740523	10	1247
CTG	4	MOLM13	0.00172194	3	1247
CTG	4	MOLM13	0.0255882	1	1247
CTG	4	MOLM13	0.147507	0.3	1247
CTG	4	MOLM13	0.275894	0.1	1247
CTG	4	MOLM13	0.811524	0.01	1247
CTG	4	MOLM13	0.000472864	30	1248
CTG	4	MOLM13	0.00261413	10	1248
CTG	4	MOLM13	0.0779601	3	1248
CTG	4	MOLM13	0.304176	1	1248
CTG	4	MOLM13	0.679434	0.3	1248
CTG	4	MOLM13	0.910468	0.1	1248
CTG	4	MOLM13	1.11447	0.01	1248
CTG	5	DU4475	0.31547	30	1103
CTG	5	DU4475	0.703115	10	1103
CTG	5	DU4475	0.877657	3	1103
CTG	5	DU4475	0.990055	1	1103
CTG	5	DU4475	0.986292	0.3	1103
CTG	5	DU4475	0.995884	0.1	1103
CTG	5	DU4475	1.03208	0.01	1103
CTG	5	DU4475	0.347036	30	1244
CTG	5	DU4475	0.667309	10	1244
CTG	5	DU4475	0.866104	3	1244
CTG	5	DU4475	0.992086	1	1244
CTG	5	DU4475	1.01752	0.3	1244
CTG	5	DU4475	1.01849	0.1	1244
CTG	5	DU4475	1.00344	0.01	1244
CTG	5	DU4475	0.511509	30	1245
CTG	5	DU4475	0.855806	10	1245
CTG	5	DU4475	0.900921	3	1245
CTG	5	DU4475	0.959372	1	1245
CTG	5	DU4475	0.996308	0.3	1245
CTG	5	DU4475	1.03455	0.1	1245
CTG	5	DU4475	0.983501	0.01	1245
CTG	5	DU4475	-0.000404073	30	1246
CTG	5	DU4475	0.303176	10	1246
CTG	5	DU4475	0.853562	3	1246
CTG	5	DU4475	0.865662	1	1246
CTG	5	DU4475	0.961827	0.3	1246
CTG	5	DU4475	1.00991	0.1	1246
CTG	5	DU4475	1.00615	0.01	1246
CTG	5	DU4475	0.00563714	30	1247
CTG	5	DU4475	0.0265694	10	1247
CTG	5	DU4475	0.473672	3	1247
CTG	5	DU4475	0.878575	1	1247
CTG	5	DU4475	0.91507	0.3	1247
CTG	5	DU4475	0.998834	0.1	1247
CTG	5	DU4475	0.965802	0.01	1247
CTG	5	DU4475	-0.000227429	30	1248
CTG	5	DU4475	0.520995	10	1248
CTG	5	DU4475	0.86455	3	1248
CTG	5	DU4475	0.928512	1	1248
CTG	5	DU4475	0.970218	0.3	1248
CTG	5	DU4475	0.99032	0.1	1248
CTG	5	DU4475	1.01477	0.01	1248
CTG	5	DU4475	0.237058	30	1103
CTG	5	DU4475	0.732703	10	1103
CTG	5	DU4475	0.927011	3	1103
CTG	5	DU4475	0.924043	1	1103
CTG	5	DU4475	1.00569	0.3	1103
CTG	5	DU4475	1.05852	0.1	1103
CTG	5	DU4475	0.989772	0.01	1103
CTG	5	DU4475	0.248628	30	1244
CTG	5	DU4475	0.75655	10	1244
CTG	5	DU4475	0.858226	3	1244
CTG	5	DU4475	0.923089	1	1244
CTG	5	DU4475	1.0817	0.3	1244
CTG	5	DU4475	1.01463	0.1	1244
CTG	5	DU4475	1.00862	0.01	1244
CTG	5	DU4475	0.328242	30	1245
CTG	5	DU4475	0.818181	10	1245
CTG	5	DU4475	0.918037	3	1245
CTG	5	DU4475	1.00698	1	1245
CTG	5	DU4475	0.984579	0.3	1245
CTG	5	DU4475	0.984985	0.1	1245
CTG	5	DU4475	1.02681	0.01	1245
CTG	5	DU4475	0.000267174	30	1246
CTG	5	DU4475	0.314251	10	1246
CTG	5	DU4475	0.917384	3	1246
CTG	5	DU4475	0.903623	1	1246
CTG	5	DU4475	0.945205	0.3	1246
CTG	5	DU4475	0.938404	0.1	1246
CTG	5	DU4475	0.958171	0.01	1246
CTG	5	DU4475	-0.000598381	30	1247
CTG	5	DU4475	0.0210228	10	1247
CTG	5	DU4475	0.518664	3	1247
CTG	5	DU4475	0.904294	1	1247
CTG	5	DU4475	0.948402	0.3	1247
CTG	5	DU4475	0.964742	0.1	1247
CTG	5	DU4475	1.01332	0.01	1247
CTG	5	DU4475	-3.31207e-05	30	1248
CTG	5	DU4475	0.461926	10	1248
CTG	5	DU4475	0.823551	3	1248
CTG	5	DU4475	0.933529	1	1248
CTG	5	DU4475	0.943509	0.3	1248
CTG	5	DU4475	0.95054	0.1	1248
CTG	5	DU4475	1.02047	0.01	1248
CTG	5	DU4475	0.235875	30	1103
CTG	5	DU4475	0.7778	10	1103
CTG	5	DU4475	0.880642	3	1103
CTG	5	DU4475	0.932681	1	1103
CTG	5	DU4475	1.0336	0.3	1103
CTG	5	DU4475	1.00353	0.1	1103
CTG	5	DU4475	0.976277	0.01	1103
CTG	5	DU4475	0.341472	30	1244
CTG	5	DU4475	0.651676	10	1244
CTG	5	DU4475	0.839025	3	1244
CTG	5	DU4475	0.921164	1	1244
CTG	5	DU4475	1.03397	0.3	1244
CTG	5	DU4475	1.06078	0.1	1244
CTG	5	DU4475	1.0177	0.01	1244
CTG	5	DU4475	0.473478	30	1245
CTG	5	DU4475	0.771211	10	1245
CTG	5	DU4475	0.976365	3	1245
CTG	5	DU4475	0.981223	1	1245
CTG	5	DU4475	0.98034	0.3	1245
CTG	5	DU4475	0.987494	0.1	1245
CTG	5	DU4475	0.965943	0.01	1245
CTG	5	DU4475	0.000850098	30	1246
CTG	5	DU4475	0.287119	10	1246
CTG	5	DU4475	0.91507	3	1246
CTG	5	DU4475	0.924043	1	1246
CTG	5	DU4475	0.969953	0.3	1246
CTG	5	DU4475	0.978414	0.1	1246
CTG	5	DU4475	1.00401	0.01	1246
CTG	5	DU4475	0.00602576	30	1247
CTG	5	DU4475	0.0263045	10	1247
CTG	5	DU4475	0.43656	3	1247
CTG	5	DU4475	0.916977	1	1247
CTG	5	DU4475	0.976277	0.3	1247
CTG	5	DU4475	0.984155	0.1	1247
CTG	5	DU4475	1.08062	0.01	1247
CTG	5	DU4475	-0.000227429	30	1248
CTG	5	DU4475	0.477276	10	1248
CTG	5	DU4475	0.861087	3	1248
CTG	5	DU4475	0.939711	1	1248
CTG	5	DU4475	0.974298	0.3	1248
CTG	5	DU4475	0.999647	0.1	1248
CTG	5	DU4475	0.964636	0.01	1248
CTG	5	HDQP1	0.792002	30	1103
CTG	5	HDQP1	0.773687	10	1103
CTG	5	HDQP1	0.956751	3	1103
CTG	5	HDQP1	0.955949	1	1103
CTG	5	HDQP1	0.920763	0.3	1103
CTG	5	HDQP1	0.941643	0.1	1103
CTG	5	HDQP1	0.98821	0.01	1103
CTG	5	HDQP1	0.763068	30	1244
CTG	5	HDQP1	0.786071	10	1244
CTG	5	HDQP1	0.753169	3	1244
CTG	5	HDQP1	0.893873	1	1244
CTG	5	HDQP1	0.930421	0.3	1244
CTG	5	HDQP1	0.953465	0.1	1244
CTG	5	HDQP1	0.996826	0.01	1244
CTG	5	HDQP1	0.747959	30	1245
CTG	5	HDQP1	0.762426	10	1245
CTG	5	HDQP1	0.805988	3	1245
CTG	5	HDQP1	0.852716	1	1245
CTG	5	HDQP1	0.9404	0.3	1245
CTG	5	HDQP1	0.888343	0.1	1245
CTG	5	HDQP1	0.939759	0.01	1245
CTG	5	HDQP1	0.13012	30	1246
CTG	5	HDQP1	0.588099	10	1246
CTG	5	HDQP1	0.976227	3	1246
CTG	5	HDQP1	0.745234	1	1246
CTG	5	HDQP1	0.991977	0.3	1246
CTG	5	HDQP1	1.01622	0.1	1246
CTG	5	HDQP1	0.917597	0.01	1246
CTG	5	HDQP1	0.624728	30	1247
CTG	5	HDQP1	0.73794	10	1247
CTG	5	HDQP1	0.774649	3	1247
CTG	5	HDQP1	0.885016	1	1247
CTG	5	HDQP1	0.938917	0.3	1247
CTG	5	HDQP1	0.992538	0.1	1247
CTG	5	HDQP1	1.0046	0.01	1247
CTG	5	HDQP1	0.27419	30	1248
CTG	5	HDQP1	0.83925	10	1248
CTG	5	HDQP1	0.929259	3	1248
CTG	5	HDQP1	1.00336	1	1248
CTG	5	HDQP1	1.10908	0.3	1248
CTG	5	HDQP1	1.04035	0.1	1248
CTG	5	HDQP1	0.990454	0.01	1248
CTG	5	HDQP1	0.722431	30	1103
CTG	5	HDQP1	0.836044	10	1103
CTG	5	HDQP1	0.848708	3	1103
CTG	5	HDQP1	0.909422	1	1103
CTG	5	HDQP1	0.948856	0.3	1103
CTG	5	HDQP1	0.939679	0.1	1103
CTG	5	HDQP1	1.01803	0.01	1103
CTG	5	HDQP1	0.634586	30	1244
CTG	5	HDQP1	0.821337	10	1244
CTG	5	HDQP1	0.778456	3	1244
CTG	5	HDQP1	0.849309	1	1244
CTG	5	HDQP1	0.96136	0.3	1244
CTG	5	HDQP1	0.982359	0.1	1244
CTG	5	HDQP1	1.01578	0.01	1244
CTG	5	HDQP1	0.717783	30	1245
CTG	5	HDQP1	0.783746	10	1245
CTG	5	HDQP1	0.910584	3	1245
CTG	5	HDQP1	0.925372	1	1245
CTG	5	HDQP1	0.946171	0.3	1245
CTG	5	HDQP1	0.988851	0.1	1245
CTG	5	HDQP1	0.962442	0.01	1245
CTG	5	HDQP1	0.101426	30	1246
CTG	5	HDQP1	0.54045	10	1246
CTG	5	HDQP1	1.07686	3	1246
CTG	5	HDQP1	0.821698	1	1246
CTG	5	HDQP1	0.960798	0.3	1246
CTG	5	HDQP1	1.04379	0.1	1246
CTG	5	HDQP1	1.01406	0.01	1246
CTG	5	HDQP1	0.399986	30	1247
CTG	5	HDQP1	0.728162	10	1247
CTG	5	HDQP1	0.849389	3	1247
CTG	5	HDQP1	0.959276	1	1247
CTG	5	HDQP1	0.91888	0.3	1247
CTG	5	HDQP1	0.983641	0.1	1247
CTG	5	HDQP1	1.00777	0.01	1247
CTG	5	HDQP1	0.149957	30	1248
CTG	5	HDQP1	0.8231	10	1248
CTG	5	HDQP1	0.963043	3	1248
CTG	5	HDQP1	1.00713	1	1248
CTG	5	HDQP1	0.931263	0.3	1248
CTG	5	HDQP1	0.966569	0.1	1248
CTG	5	HDQP1	1.00584	0.01	1248
CTG	5	HDQP1	0.757577	30	1103
CTG	5	HDQP1	0.888463	10	1103
CTG	5	HDQP1	0.825585	3	1103
CTG	5	HDQP1	0.925212	1	1103
CTG	5	HDQP1	1.02179	0.3	1103
CTG	5	HDQP1	1.03654	0.1	1103
CTG	5	HDQP1	1.03718	0.01	1103
CTG	5	HDQP1	0.663481	30	1244
CTG	5	HDQP1	0.82322	10	1244
CTG	5	HDQP1	0.844661	3	1244
CTG	5	HDQP1	0.931944	1	1244
CTG	5	HDQP1	0.978271	0.3	1244
CTG	5	HDQP1	1.07918	0.1	1244
CTG	5	HDQP1	0.991015	0.01	1244
CTG	5	HDQP1	0.766835	30	1245
CTG	5	HDQP1	0.773086	10	1245
CTG	5	HDQP1	0.771483	3	1245
CTG	5	HDQP1	0.903731	1	1245
CTG	5	HDQP1	1.01422	0.3	1245
CTG	5	HDQP1	0.971579	0.1	1245
CTG	5	HDQP1	1.03718	0.01	1245
CTG	5	HDQP1	0.108239	30	1246
CTG	5	HDQP1	0.596916	10	1246
CTG	5	HDQP1	0.948375	3	1246
CTG	5	HDQP1	0.991015	1	1246
CTG	5	HDQP1	1.01582	0.3	1246
CTG	5	HDQP1	0.953865	0.1	1246
CTG	5	HDQP1	0.972821	0.01	1246
CTG	5	HDQP1	0.596796	30	1247
CTG	5	HDQP1	0.766233	10	1247
CTG	5	HDQP1	0.89207	3	1247
CTG	5	HDQP1	0.912187	1	1247
CTG	5	HDQP1	0.969775	0.3	1247
CTG	5	HDQP1	1.00733	0.1	1247
CTG	5	HDQP1	1.01526	0.01	1247
CTG	5	HDQP1	0.150639	30	1248
CTG	5	HDQP1	0.851594	10	1248
CTG	5	HDQP1	0.862574	3	1248
CTG	5	HDQP1	1.002	1	1248
CTG	5	HDQP1	0.951661	0.3	1248
CTG	5	HDQP1	0.986807	0.1	1248
CTG	5	HDQP1	0.991216	0.01	1248
CTG	5	IGROV1	0.577406	30	1103
CTG	5	IGROV1	0.595878	10	1103
CTG	5	IGROV1	0.859088	3	1103
CTG	5	IGROV1	0.742452	1	1103
CTG	5	IGROV1	0.827581	0.3	1103
CTG	5	IGROV1	0.921399	0.1	1103
CTG	5	IGROV1	1.01895	0.01	1103
CTG	5	IGROV1	0.328642	30	1244
CTG	5	IGROV1	0.444959	10	1244
CTG	5	IGROV1	0.56958	3	1244
CTG	5	IGROV1	0.814363	1	1244
CTG	5	IGROV1	0.80929	0.3	1244
CTG	5	IGROV1	0.898536	0.1	1244
CTG	5	IGROV1	0.933047	0.01	1244
CTG	5	IGROV1	0.391066	30	1245
CTG	5	IGROV1	0.586051	10	1245
CTG	5	IGROV1	0.768341	3	1245
CTG	5	IGROV1	0.816092	1	1245
CTG	5	IGROV1	0.782423	0.3	1245
CTG	5	IGROV1	0.918305	0.1	1245
CTG	5	IGROV1	0.943625	0.01	1245
CTG	5	IGROV1	0.149946	30	1246
CTG	5	IGROV1	0.518394	10	1246
CTG	5	IGROV1	0.826716	3	1246
CTG	5	IGROV1	0.730555	1	1246
CTG	5	IGROV1	0.893531	0.3	1246
CTG	5	IGROV1	0.922718	0.1	1246
CTG	5	IGROV1	0.898195	0.01	1246
CTG	5	IGROV1	0.286305	30	1247
CTG	5	IGROV1	0.388473	10	1247
CTG	5	IGROV1	0.447621	3	1247
CTG	5	IGROV1	0.736424	1	1247
CTG	5	IGROV1	0.797506	0.3	1247
CTG	5	IGROV1	0.974905	0.1	1247
CTG	5	IGROV1	0.933433	0.01	1247
CTG	5	IGROV1	0.0254611	30	1248
CTG	5	IGROV1	0.548764	10	1248
CTG	5	IGROV1	0.663558	3	1248
CTG	5	IGROV1	0.856245	1	1248
CTG	5	IGROV1	0.871328	0.3	1248
CTG	5	IGROV1	0.908796	0.1	1248
CTG	5	IGROV1	0.923879	0.01	1248
CTG	5	IGROV1	0.476831	30	1103
[truncated: 1,337 more rows]

## Sheet: Cell_tox_green
readout	exp	cell_line	normalized_to_DMSO	concentration_in_µM	compound
CTX	1	DU4475	0.731893	30	1103
CTX	1	DU4475	0.939235	10	1103
CTX	1	DU4475	0.962834	3	1103
CTX	1	DU4475	0.99543	1	1103
CTX	1	DU4475	1.00734	0.3	1103
CTX	1	DU4475	0.925311	30	1245
CTX	1	DU4475	0.963572	10	1245
CTX	1	DU4475	0.990682	3	1245
CTX	1	DU4475	0.99904	1	1245
CTX	1	DU4475	1.00596	0.3	1245
CTX	1	DU4475	0.529278	30	1246
CTX	1	DU4475	0.813262	10	1246
CTX	1	DU4475	0.962515	3	1246
CTX	1	DU4475	1.00102	1	1246
CTX	1	DU4475	0.981067	0.3	1246
CTX	1	DU4475	0.415074	30	1248
CTX	1	DU4475	0.876179	10	1248
CTX	1	DU4475	0.988308	3	1248
CTX	1	DU4475	1.04183	1	1248
CTX	1	DU4475	1.01939	0.3	1248
CTX	1	DU4475	0.768777	30	1103
CTX	1	DU4475	1.00702	10	1103
CTX	1	DU4475	1.02894	3	1103
CTX	1	DU4475	1.04149	1	1103
CTX	1	DU4475	1.03672	0.3	1103
CTX	1	DU4475	0.961238	30	1245
CTX	1	DU4475	1.01249	10	1245
CTX	1	DU4475	1.01863	3	1245
CTX	1	DU4475	1.0384	1	1245
CTX	1	DU4475	1.0605	0.3	1245
CTX	1	DU4475	0.575518	30	1246
CTX	1	DU4475	0.923376	10	1246
CTX	1	DU4475	0.997285	3	1246
CTX	1	DU4475	1.03315	1	1246
CTX	1	DU4475	1.0669	0.3	1246
CTX	1	DU4475	0.457444	30	1248
CTX	1	DU4475	0.90251	10	1248
CTX	1	DU4475	1.04215	3	1248
CTX	1	DU4475	1.01881	1	1248
CTX	1	DU4475	1.05942	0.3	1248
CTX	1	DU4475	0.695826	30	1103
CTX	1	DU4475	0.919447	10	1103
CTX	1	DU4475	1.00921	3	1103
CTX	1	DU4475	1.01827	1	1103
CTX	1	DU4475	1.0213	0.3	1103
CTX	1	DU4475	0.903847	30	1245
CTX	1	DU4475	0.949349	10	1245
CTX	1	DU4475	1.01215	3	1245
CTX	1	DU4475	1.00241	1	1245
CTX	1	DU4475	0.995948	0.3	1245
CTX	1	DU4475	0.541726	30	1246
CTX	1	DU4475	0.860779	10	1246
CTX	1	DU4475	0.988827	3	1246
CTX	1	DU4475	1.03894	1	1246
CTX	1	DU4475	1.02422	0.3	1246
CTX	1	DU4475	0.399315	30	1248
CTX	1	DU4475	0.804584	10	1248
CTX	1	DU4475	0.996587	3	1248
CTX	1	DU4475	1.01179	1	1248
CTX	1	DU4475	1.01205	0.3	1248
CTX	1	HDQP1	0.773346	30	1103
CTX	1	HDQP1	0.947616	10	1103
CTX	1	HDQP1	0.993497	3	1103
CTX	1	HDQP1	1.00983	1	1103
CTX	1	HDQP1	0.983742	0.3	1103
CTX	1	HDQP1	0.921215	30	1245
CTX	1	HDQP1	0.899942	10	1245
CTX	1	HDQP1	0.983175	3	1245
CTX	1	HDQP1	0.93141	1	1245
CTX	1	HDQP1	0.97449	0.3	1245
CTX	1	HDQP1	0.303875	30	1246
CTX	1	HDQP1	0.805444	10	1246
CTX	1	HDQP1	0.97471	3	1246
CTX	1	HDQP1	1.02956	1	1246
CTX	1	HDQP1	0.96892	0.3	1246
CTX	1	HDQP1	0.710851	30	1248
CTX	1	HDQP1	1.00146	10	1248
CTX	1	HDQP1	1.00643	3	1248
CTX	1	HDQP1	0.973294	1	1248
CTX	1	HDQP1	0.976881	0.3	1248
CTX	1	HDQP1	0.841254	30	1103
CTX	1	HDQP1	1.00747	10	1103
CTX	1	HDQP1	0.990255	3	1103
CTX	1	HDQP1	1.0187	1	1103
CTX	1	HDQP1	1.03519	0.3	1103
CTX	1	HDQP1	0.964924	30	1245
CTX	1	HDQP1	0.960644	10	1245
CTX	1	HDQP1	0.985315	3	1245
CTX	1	HDQP1	0.964231	1	1245
CTX	1	HDQP1	0.957057	0.3	1245
CTX	1	HDQP1	0.325147	30	1246
CTX	1	HDQP1	0.898778	10	1246
CTX	1	HDQP1	0.983364	3	1246
CTX	1	HDQP1	0.961966	1	1246
CTX	1	HDQP1	1.0266	0.3	1246
CTX	1	HDQP1	0.711386	30	1248
CTX	1	HDQP1	1.00051	10	1248
CTX	1	HDQP1	0.98371	3	1248
CTX	1	HDQP1	0.986007	1	1248
CTX	1	HDQP1	0.949001	0.3	1248
CTX	1	HDQP1	0.879708	30	1103
CTX	1	HDQP1	0.964766	10	1103
CTX	1	HDQP1	1.02424	3	1103
CTX	1	HDQP1	0.956144	1	1103
CTX	1	HDQP1	1.00523	0.3	1103
CTX	1	HDQP1	0.978266	30	1245
CTX	1	HDQP1	0.93097	10	1245
CTX	1	HDQP1	0.972696	3	1245
CTX	1	HDQP1	1.00199	1	1245
CTX	1	HDQP1	1.02437	0.3	1245
CTX	1	HDQP1	0.347584	30	1246
CTX	1	HDQP1	0.816395	10	1246
CTX	1	HDQP1	0.976221	3	1246
CTX	1	HDQP1	0.959196	1	1246
CTX	1	HDQP1	1.00964	0.3	1246
CTX	1	HDQP1	0.654743	30	1248
CTX	1	HDQP1	0.91105	10	1248
CTX	1	HDQP1	1.03686	3	1248
CTX	1	HDQP1	1.00262	1	1248
CTX	1	HDQP1	0.985661	0.3	1248
CTX	1	IGROV1	1.08398	30	1103
CTX	1	IGROV1	1.01138	10	1103
CTX	1	IGROV1	1.02723	3	1103
CTX	1	IGROV1	1.01171	1	1103
CTX	1	IGROV1	1.00326	0.3	1103
CTX	1	IGROV1	1.03944	30	1245
CTX	1	IGROV1	1.0186	10	1245
CTX	1	IGROV1	1.02764	3	1245
CTX	1	IGROV1	1.00929	1	1245
CTX	1	IGROV1	0.959496	0.3	1245
CTX	1	IGROV1	0.937762	30	1246
CTX	1	IGROV1	1.04439	10	1246
CTX	1	IGROV1	1.00315	3	1246
CTX	1	IGROV1	0.960836	1	1246
CTX	1	IGROV1	0.898127	0.3	1246
CTX	1	IGROV1	0.923062	30	1248
CTX	1	IGROV1	1.01234	10	1248
CTX	1	IGROV1	0.909887	3	1248
CTX	1	IGROV1	1.00308	1	1248
CTX	1	IGROV1	0.954844	0.3	1248
CTX	1	IGROV1	1.06024	30	1103
CTX	1	IGROV1	1.07833	10	1103
CTX	1	IGROV1	1.03962	3	1103
CTX	1	IGROV1	0.977397	1	1103
CTX	1	IGROV1	0.92068	0.3	1103
CTX	1	IGROV1	1.01685	30	1245
CTX	1	IGROV1	1.0126	10	1245
CTX	1	IGROV1	1.08406	3	1245
CTX	1	IGROV1	0.970066	1	1245
CTX	1	IGROV1	0.979779	0.3	1245
CTX	1	IGROV1	0.967982	30	1246
CTX	1	IGROV1	1.00989	10	1246
CTX	1	IGROV1	1.02991	3	1246
CTX	1	IGROV1	1.04855	1	1246
CTX	1	IGROV1	1.05998	0.3	1246
CTX	1	IGROV1	0.909999	30	1248
CTX	1	IGROV1	1.00073	10	1248
CTX	1	IGROV1	0.997941	3	1248
CTX	1	IGROV1	0.940739	1	1248
CTX	1	IGROV1	0.965525	0.3	1248
CTX	1	IGROV1	1.03393	30	1103
CTX	1	IGROV1	1.0426	10	1103
CTX	1	IGROV1	1.0809	3	1103
CTX	1	IGROV1	0.988302	1	1103
CTX	1	IGROV1	1.01603	0.3	1103
CTX	1	IGROV1	1.06177	30	1245
CTX	1	IGROV1	1.00084	10	1245
CTX	1	IGROV1	1.06876	3	1245
CTX	1	IGROV1	0.999504	1	1245
CTX	1	IGROV1	1.05313	0.3	1245
CTX	1	IGROV1	0.928756	30	1246
CTX	1	IGROV1	1.04316	10	1246
CTX	1	IGROV1	1.08436	3	1246
CTX	1	IGROV1	0.996192	1	1246
CTX	1	IGROV1	1.00025	0.3	1246
CTX	1	IGROV1	0.846322	30	1248
CTX	1	IGROV1	1.01007	10	1248
CTX	1	IGROV1	1.03467	3	1248
CTX	1	IGROV1	1.03475	1	1248
CTX	1	IGROV1	1.04811	0.3	1248
CTX	1	MOLM13	0.334006	30	1103
CTX	1	MOLM13	0.32661	10	1103
CTX	1	MOLM13	0.473181	3	1103
CTX	1	MOLM13	0.67342	1	1103
CTX	1	MOLM13	0.929494	0.3	1103
CTX	1	MOLM13	0.62082	30	1245
CTX	1	MOLM13	0.554369	10	1245
CTX	1	MOLM13	0.764896	3	1245
CTX	1	MOLM13	0.912516	1	1245
CTX	1	MOLM13	1.00432	0.3	1245
CTX	1	MOLM13	0.346735	30	1246
CTX	1	MOLM13	0.48526	10	1246
CTX	1	MOLM13	0.675626	3	1246
CTX	1	MOLM13	0.957774	1	1246
CTX	1	MOLM13	1.03571	0.3	1246
CTX	1	MOLM13	0.400601	30	1248
CTX	1	MOLM13	0.515041	10	1248
CTX	1	MOLM13	0.943074	3	1248
CTX	1	MOLM13	0.988152	1	1248
CTX	1	MOLM13	1.02444	0.3	1248
CTX	1	MOLM13	0.425048	30	1103
CTX	1	MOLM13	0.502583	10	1103
CTX	1	MOLM13	0.538529	3	1103
CTX	1	MOLM13	0.779361	1	1103
CTX	1	MOLM13	0.964953	0.3	1103
CTX	1	MOLM13	0.633784	30	1245
CTX	1	MOLM13	0.665301	10	1245
CTX	1	MOLM13	0.86364	3	1245
CTX	1	MOLM13	0.973035	1	1245
CTX	1	MOLM13	1.01994	0.3	1245
CTX	1	MOLM13	0.294406	30	1246
CTX	1	MOLM13	0.540138	10	1246
CTX	1	MOLM13	0.718389	3	1246
CTX	1	MOLM13	0.94481	1	1246
CTX	1	MOLM13	1.02294	0.3	1246
CTX	1	MOLM13	0.374129	30	1248
CTX	1	MOLM13	0.589466	10	1248
CTX	1	MOLM13	0.9351	3	1248
CTX	1	MOLM13	1.02433	1	1248
CTX	1	MOLM13	1.01159	0.3	1248
CTX	1	MOLM13	0.410419	30	1103
CTX	1	MOLM13	0.360206	10	1103
CTX	1	MOLM13	0.529036	3	1103
CTX	1	MOLM13	0.68445	1	1103
CTX	1	MOLM13	0.927524	0.3	1103
CTX	1	MOLM13	0.592359	30	1245
CTX	1	MOLM13	0.563247	10	1245
CTX	1	MOLM13	0.795617	3	1245
CTX	1	MOLM13	0.936926	1	1245
CTX	1	MOLM13	1.00895	0.3	1245
CTX	1	MOLM13	0.295437	30	1246
CTX	1	MOLM13	0.390059	10	1246
CTX	1	MOLM13	0.692315	3	1246
CTX	1	MOLM13	0.945406	1	1246
CTX	1	MOLM13	1.02008	0.3	1246
CTX	1	MOLM13	0.356933	30	1248
CTX	1	MOLM13	0.592702	10	1248
CTX	1	MOLM13	0.912443	3	1248
CTX	1	MOLM13	1.01925	1	1248
CTX	1	MOLM13	1.02072	0.3	1248
CTX	2	DU4475	0.768362	30	1103
CTX	2	DU4475	0.957058	10	1103
CTX	2	DU4475	0.987108	3	1103
CTX	2	DU4475	0.980329	1	1103
CTX	2	DU4475	0.943809	0.3	1103
CTX	2	DU4475	0.923697	30	1245
CTX	2	DU4475	0.946661	10	1245
CTX	2	DU4475	0.967063	3	1245
CTX	2	DU4475	1.02009	1	1245
CTX	2	DU4475	1.02069	0.3	1245
CTX	2	DU4475	0.477243	30	1246
CTX	2	DU4475	0.775892	10	1246
CTX	2	DU4475	0.965083	3	1246
CTX	2	DU4475	1.01043	1	1246
CTX	2	DU4475	0.990403	0.3	1246
CTX	2	DU4475	0.421105	30	1248
CTX	2	DU4475	0.772614	10	1248
CTX	2	DU4475	0.948641	3	1248
CTX	2	DU4475	0.965185	1	1248
CTX	2	DU4475	0.971229	0.3	1248
CTX	2	DU4475	0.751784	30	1103
CTX	2	DU4475	0.979664	10	1103
CTX	2	DU4475	1.05689	3	1103
CTX	2	DU4475	1.03199	1	1103
CTX	2	DU4475	1.02814	0.3	1103
CTX	2	DU4475	0.845944	30	1245
CTX	2	DU4475	1.02417	10	1245
CTX	2	DU4475	0.989225	3	1245
CTX	2	DU4475	1.01851	1	1245
CTX	2	DU4475	1.02455	0.3	1245
CTX	2	DU4475	0.599028	30	1246
CTX	2	DU4475	0.821324	10	1246
CTX	2	DU4475	1.00886	3	1246
CTX	2	DU4475	1.02535	1	1246
CTX	2	DU4475	1.02913	0.3	1246
CTX	2	DU4475	0.593803	30	1248
CTX	2	DU4475	0.854839	10	1248
CTX	2	DU4475	1.05725	3	1248
CTX	2	DU4475	1.05113	1	1248
CTX	2	DU4475	1.02718	0.3	1248
CTX	2	DU4475	0.78769	30	1103
CTX	2	DU4475	0.963085	10	1103
CTX	2	DU4475	0.975737	3	1103
CTX	2	DU4475	0.909014	1	1103
CTX	2	DU4475	1.00326	0.3	1103
CTX	2	DU4475	0.869369	30	1245
CTX	2	DU4475	0.946609	10	1245
CTX	2	DU4475	0.975668	3	1245
CTX	2	DU4475	0.962061	1	1245
CTX	2	DU4475	0.946831	0.3	1245
CTX	2	DU4475	0.512755	30	1246
CTX	2	DU4475	0.838893	10	1246
CTX	2	DU4475	0.971929	3	1246
CTX	2	DU4475	0.969044	1	1246
CTX	2	DU4475	0.995576	0.3	1246
CTX	2	DU4475	0.37557	30	1248
CTX	2	DU4475	0.772494	10	1248
CTX	2	DU4475	0.951458	3	1248
CTX	2	DU4475	0.966619	1	1248
CTX	2	DU4475	0.969846	0.3	1248
CTX	2	HDQP1	0.941933	30	1103
CTX	2	HDQP1	0.886965	10	1103
CTX	2	HDQP1	1.003	3	1103
CTX	2	HDQP1	1.01141	1	1103
CTX	2	HDQP1	0.966186	0.3	1103
CTX	2	HDQP1	0.921986	30	1245
CTX	2	HDQP1	0.844405	10	1245
CTX	2	HDQP1	0.948804	3	1245
CTX	2	HDQP1	1.0091	1	1245
CTX	2	HDQP1	0.971416	0.3	1245
CTX	2	HDQP1	0.0994142	30	1246
CTX	2	HDQP1	0.789181	10	1246
CTX	2	HDQP1	0.915269	3	1246
CTX	2	HDQP1	1.01428	1	1246
CTX	2	HDQP1	1.03387	0.3	1246
CTX	2	HDQP1	0.580179	30	1248
CTX	2	HDQP1	0.986953	10	1248
CTX	2	HDQP1	0.982902	3	1248
CTX	2	HDQP1	0.980492	1	1248
CTX	2	HDQP1	0.942292	0.3	1248
CTX	2	HDQP1	0.806615	30	1103
CTX	2	HDQP1	1.04772	10	1103
CTX	2	HDQP1	0.941163	3	1103
CTX	2	HDQP1	0.966135	1	1103
CTX	2	HDQP1	0.860455	0.3	1103
CTX	2	HDQP1	0.883068	30	1245
CTX	2	HDQP1	1.10073	10	1245
CTX	2	HDQP1	1.02608	3	1245
CTX	2	HDQP1	0.992491	1	1245
CTX	2	HDQP1	0.997619	0.3	1245
CTX	2	HDQP1	0.261754	30	1246
CTX	2	HDQP1	0.900912	10	1246
CTX	2	HDQP1	1.04941	3	1246
CTX	2	HDQP1	1.10089	1	1246
CTX	2	HDQP1	1.01854	0.3	1246
CTX	2	HDQP1	0.581154	30	1248
CTX	2	HDQP1	0.979467	10	1248
CTX	2	HDQP1	1.11689	3	1248
CTX	2	HDQP1	0.935215	1	1248
CTX	2	HDQP1	1.00516	0.3	1248
CTX	2	HDQP1	0.81769	30	1103
CTX	2	HDQP1	0.933216	10	1103
CTX	2	HDQP1	1.08007	3	1103
CTX	2	HDQP1	0.912141	1	1103
CTX	2	HDQP1	1.00003	0.3	1103
CTX	2	HDQP1	0.949675	30	1245
CTX	2	HDQP1	0.977518	10	1245
CTX	2	HDQP1	0.994183	3	1245
CTX	2	HDQP1	0.964853	1	1245
CTX	2	HDQP1	0.978287	0.3	1245
CTX	2	HDQP1	0.0849543	30	1246
CTX	2	HDQP1	0.789386	10	1246
CTX	2	HDQP1	1.04361	3	1246
CTX	2	HDQP1	0.986645	1	1246
CTX	2	HDQP1	1.03792	0.3	1246
CTX	2	HDQP1	0.583512	30	1248
CTX	2	HDQP1	0.892554	10	1248
CTX	2	HDQP1	0.97516	3	1248
CTX	2	HDQP1	0.928037	1	1248
CTX	2	HDQP1	0.97157	0.3	1248
CTX	2	IGROV1	1.22455	30	1103
CTX	2	IGROV1	1.1672	10	1103
CTX	2	IGROV1	1.09708	3	1103
CTX	2	IGROV1	1.11457	1	1103
CTX	2	IGROV1	0.966914	0.3	1103
CTX	2	IGROV1	1.24681	30	1245
CTX	2	IGROV1	1.27614	10	1245
CTX	2	IGROV1	1.18022	3	1245
CTX	2	IGROV1	1.16371	1	1245
CTX	2	IGROV1	1.02966	0.3	1245
CTX	2	IGROV1	1.07954	30	1246
CTX	2	IGROV1	1.18052	10	1246
CTX	2	IGROV1	1.2155	3	1246
CTX	2	IGROV1	1.07919	1	1246
CTX	2	IGROV1	1.12956	0.3	1246
CTX	2	IGROV1	1.02224	30	1248
CTX	2	IGROV1	1.2071	10	1248
CTX	2	IGROV1	1.06755	3	1248
CTX	2	IGROV1	1.17688	1	1248
CTX	2	IGROV1	0.937529	0.3	1248
CTX	2	IGROV1	1.30459	30	1103
CTX	2	IGROV1	1.35054	10	1103
CTX	2	IGROV1	1.18622	3	1103
CTX	2	IGROV1	1.12337	1	1103
CTX	2	IGROV1	1.19816	0.3	1103
CTX	2	IGROV1	1.2387	30	1245
CTX	2	IGROV1	1.35181	10	1245
CTX	2	IGROV1	1.19241	3	1245
CTX	2	IGROV1	1.0962	1	1245
CTX	2	IGROV1	1.09222	0.3	1245
CTX	2	IGROV1	1.10455	30	1246
CTX	2	IGROV1	1.2127	10	1246
CTX	2	IGROV1	1.29835	3	1246
CTX	2	IGROV1	1.25624	1	1246
CTX	2	IGROV1	1.2358	0.3	1246
CTX	2	IGROV1	1.12907	30	1248
CTX	2	IGROV1	1.29688	10	1248
CTX	2	IGROV1	1.18617	3	1248
CTX	2	IGROV1	1.24238	1	1248
CTX	2	IGROV1	1.11811	0.3	1248
CTX	2	IGROV1	1.31899	30	1103
CTX	2	IGROV1	1.21821	10	1103
CTX	2	IGROV1	1.14715	3	1103
CTX	2	IGROV1	1.16622	1	1103
CTX	2	IGROV1	1.13251	0.3	1103
CTX	2	IGROV1	1.21378	30	1245
CTX	2	IGROV1	1.31668	10	1245
CTX	2	IGROV1	1.2017	3	1245
CTX	2	IGROV1	1.24838	1	1245
CTX	2	IGROV1	1.12018	0.3	1245
CTX	2	IGROV1	1.20179	30	1246
CTX	2	IGROV1	1.19054	10	1246
CTX	2	IGROV1	1.07379	3	1246
CTX	2	IGROV1	1.22199	1	1246
CTX	2	IGROV1	1.196	0.3	1246
CTX	2	IGROV1	1.13158	30	1248
CTX	2	IGROV1	1.18037	10	1248
CTX	2	IGROV1	1.15875	3	1248
CTX	2	IGROV1	1.11423	1	1248
CTX	2	IGROV1	0.773604	0.3	1248
CTX	2	MOLM13	0.151543	30	1103
CTX	2	MOLM13	0.239339	10	1103
CTX	2	MOLM13	0.22422	3	1103
CTX	2	MOLM13	0.42554	1	1103
CTX	2	MOLM13	0.761074	0.3	1103
CTX	2	MOLM13	0.26772	30	1245
CTX	2	MOLM13	0.311485	10	1245
CTX	2	MOLM13	0.507766	3	1245
CTX	2	MOLM13	0.842504	1	1245
CTX	2	MOLM13	0.948336	0.3	1245
CTX	2	MOLM13	0.0762135	30	1246
CTX	2	MOLM13	0.21865	10	1246
CTX	2	MOLM13	0.604049	3	1246
CTX	2	MOLM13	0.903245	1	1246
CTX	2	MOLM13	0.987062	0.3	1246
CTX	2	MOLM13	0.0576464	30	1248
CTX	2	MOLM13	0.507766	10	1248
CTX	2	MOLM13	0.866906	3	1248
CTX	2	MOLM13	1.03374	1	1248
CTX	2	MOLM13	1.02924	0.3	1248
CTX	2	MOLM13	0.284165	30	1103
CTX	2	MOLM13	0.366391	10	1103
CTX	2	MOLM13	0.474875	3	1103
CTX	2	MOLM13	0.617046	1	1103
CTX	2	MOLM13	0.893961	0.3	1103
CTX	2	MOLM13	0.318647	30	1245
CTX	2	MOLM13	0.508561	10	1245
CTX	2	MOLM13	0.662668	3	1245
CTX	2	MOLM13	0.926321	1	1245
CTX	2	MOLM13	1.00165	0.3	1245
CTX	2	MOLM13	0.223424	30	1246
CTX	2	MOLM13	0.381244	10	1246
CTX	2	MOLM13	0.638266	3	1246
CTX	2	MOLM13	0.930565	1	1246
CTX	2	MOLM13	1.01067	0.3	1246
CTX	2	MOLM13	0.151278	30	1248
CTX	2	MOLM13	0.563998	10	1248
CTX	2	MOLM13	0.965047	3	1248
CTX	2	MOLM13	1.0417	1	1248
CTX	2	MOLM13	1.04382	0.3	1248
CTX	2	MOLM13	0.166131	30	1103
CTX	2	MOLM13	0.279125	10	1103
CTX	2	MOLM13	0.316259	3	1103
CTX	2	MOLM13	0.408034	1	1103
CTX	2	MOLM13	0.800595	0.3	1103
CTX	2	MOLM13	0.299019	30	1245
CTX	2	MOLM13	0.293183	10	1245
CTX	2	MOLM13	0.522619	3	1245
CTX	2	MOLM13	0.833486	1	1245
CTX	2	MOLM13	0.964516	0.3	1245
CTX	2	MOLM13	0.0629513	30	1246
CTX	2	MOLM13	0.27833	10	1246
CTX	2	MOLM13	0.522619	3	1246
CTX	2	MOLM13	0.888656	1	1246
CTX	2	MOLM13	1.00669	0.3	1246
CTX	2	MOLM13	0.0908019	30	1248
CTX	2	MOLM13	0.464531	10	1248
CTX	2	MOLM13	0.864254	3	1248
CTX	2	MOLM13	1.01491	1	1248
CTX	2	MOLM13	1.00775	0.3	1248
CTX	3	DU4475	0.731893	30	1103
CTX	3	DU4475	0.939235	10	1103
CTX	3	DU4475	0.962834	3	1103
CTX	3	DU4475	0.99543	1	1103
CTX	3	DU4475	1.00734	0.3	1103
CTX	3	DU4475	0.925311	30	1245
CTX	3	DU4475	0.963572	10	1245
CTX	3	DU4475	0.990682	3	1245
CTX	3	DU4475	0.99904	1	1245
CTX	3	DU4475	1.00596	0.3	1245
CTX	3	DU4475	0.529278	30	1246
CTX	3	DU4475	0.813262	10	1246
CTX	3	DU4475	0.962515	3	1246
CTX	3	DU4475	1.00102	1	1246
CTX	3	DU4475	0.981067	0.3	1246
CTX	3	DU4475	0.415074	30	1248
CTX	3	DU4475	0.876179	10	1248
CTX	3	DU4475	0.988308	3	1248
CTX	3	DU4475	1.04183	1	1248
CTX	3	DU4475	1.01939	0.3	1248
CTX	3	DU4475	0.768777	30	1103
CTX	3	DU4475	1.00702	10	1103
CTX	3	DU4475	1.02894	3	1103
CTX	3	DU4475	1.04149	1	1103
CTX	3	DU4475	1.03672	0.3	1103
CTX	3	DU4475	0.961238	30	1245
CTX	3	DU4475	1.01249	10	1245
CTX	3	DU4475	1.01863	3	1245
CTX	3	DU4475	1.0384	1	1245
CTX	3	DU4475	1.0605	0.3	1245
CTX	3	DU4475	0.575518	30	1246
CTX	3	DU4475	0.923376	10	1246
CTX	3	DU4475	0.997285	3	1246
CTX	3	DU4475	1.03315	1	1246
CTX	3	DU4475	1.0669	0.3	1246
CTX	3	DU4475	0.457444	30	1248
CTX	3	DU4475	0.90251	10	1248
CTX	3	DU4475	1.04215	3	1248
CTX	3	DU4475	1.01881	1	1248
CTX	3	DU4475	1.05942	0.3	1248
CTX	3	DU4475	0.695826	30	1103
CTX	3	DU4475	0.919447	10	1103
CTX	3	DU4475	1.00921	3	1103
CTX	3	DU4475	1.01827	1	1103
CTX	3	DU4475	1.0213	0.3	1103
CTX	3	DU4475	0.903847	30	1245
CTX	3	DU4475	0.949349	10	1245
CTX	3	DU4475	1.01215	3	1245
CTX	3	DU4475	1.00241	1	1245
CTX	3	DU4475	0.995948	0.3	1245
CTX	3	DU4475	0.541726	30	1246
CTX	3	DU4475	0.860779	10	1246
CTX	3	DU4475	0.988827	3	1246
CTX	3	DU4475	1.03894	1	1246
CTX	3	DU4475	1.02422	0.3	1246
CTX	3	DU4475	0.399315	30	1248
CTX	3	DU4475	0.804584	10	1248
CTX	3	DU4475	0.996587	3	1248
CTX	3	DU4475	1.01179	1	1248
CTX	3	DU4475	1.01205	0.3	1248
CTX	3	DU4475	0.768362	30	1103
CTX	3	DU4475	0.957058	10	1103
CTX	3	DU4475	0.987108	3	1103
CTX	3	DU4475	0.980329	1	1103
CTX	3	DU4475	0.943809	0.3	1103
CTX	3	DU4475	0.923697	30	1245
CTX	3	DU4475	0.946661	10	1245
CTX	3	DU4475	0.967063	3	1245
CTX	3	DU4475	1.02009	1	1245
CTX	3	DU4475	1.02069	0.3	1245
CTX	3	DU4475	0.477243	30	1246
CTX	3	DU4475	0.775892	10	1246
CTX	3	DU4475	0.965083	3	1246
CTX	3	DU4475	1.01043	1	1246
CTX	3	DU4475	0.990403	0.3	1246
CTX	3	DU4475	0.421105	30	1248
CTX	3	DU4475	0.772614	10	1248
CTX	3	DU4475	0.948641	3	1248
CTX	3	DU4475	0.965185	1	1248
CTX	3	DU4475	0.971229	0.3	1248
CTX	3	DU4475	0.751784	30	1103
CTX	3	DU4475	0.979664	10	1103
CTX	3	DU4475	1.05689	3	1103
CTX	3	DU4475	1.03199	1	1103
CTX	3	DU4475	1.02814	0.3	1103
CTX	3	DU4475	0.845944	30	1245
CTX	3	DU4475	1.02417	10	1245
CTX	3	DU4475	0.989225	3	1245
CTX	3	DU4475	1.01851	1	1245
CTX	3	DU4475	1.02455	0.3	1245
CTX	3	DU4475	0.599028	30	1246
CTX	3	DU4475	0.821324	10	1246
CTX	3	DU4475	1.00886	3	1246
CTX	3	DU4475	1.02535	1	1246
CTX	3	DU4475	1.02913	0.3	1246
CTX	3	DU4475	0.593803	30	1248
CTX	3	DU4475	0.854839	10	1248
CTX	3	DU4475	1.05725	3	1248
CTX	3	DU4475	1.05113	1	1248
CTX	3	DU4475	1.02718	0.3	1248
CTX	3	DU4475	0.78769	30	1103
CTX	3	DU4475	0.963085	10	1103
CTX	3	DU4475	0.975737	3	1103
CTX	3	DU4475	0.909014	1	1103
CTX	3	DU4475	1.00326	0.3	1103
CTX	3	DU4475	0.869369	30	1245
CTX	3	DU4475	0.946609	10	1245
CTX	3	DU4475	0.975668	3	1245
CTX	3	DU4475	0.962061	1	1245
CTX	3	DU4475	0.946831	0.3	1245
CTX	3	DU4475	0.512755	30	1246
CTX	3	DU4475	0.838893	10	1246
CTX	3	DU4475	0.971929	3	1246
CTX	3	DU4475	0.969044	1	1246
CTX	3	DU4475	0.995576	0.3	1246
CTX	3	DU4475	0.37557	30	1248
CTX	3	DU4475	0.772494	10	1248
CTX	3	DU4475	0.951458	3	1248
CTX	3	DU4475	0.966619	1	1248
CTX	3	DU4475	0.969846	0.3	1248
CTX	3	DU4475	0.753271	30	1103
CTX	3	DU4475	0.919992	10	1103
CTX	3	DU4475	0.962054	3	1103
CTX	3	DU4475	0.990291	1	1103
CTX	3	DU4475	0.97127	0.3	1103
CTX	3	DU4475	0.956302	30	1245
CTX	3	DU4475	1.00732	10	1245
CTX	3	DU4475	0.997463	3	1245
CTX	3	DU4475	0.978459	1	1245
CTX	3	DU4475	1.02858	0.3	1245
CTX	3	DU4475	0.54324	30	1246
CTX	3	DU4475	0.844981	10	1246
CTX	3	DU4475	0.959334	3	1246
CTX	3	DU4475	1.0156	1	1246
CTX	3	DU4475	1.00775	0.3	1246
CTX	3	DU4475	0.419533	30	1248
CTX	3	DU4475	0.797653	10	1248
CTX	3	DU4475	0.994241	3	1248
CTX	3	DU4475	1.03627	1	1248
CTX	3	DU4475	1.0398	0.3	1248
CTX	3	DU4475	0.840858	30	1103
CTX	3	DU4475	0.981491	10	1103
CTX	3	DU4475	1.03753	3	1103
CTX	3	DU4475	1.02906	1	1103
CTX	3	DU4475	1.04481	0.3	1103
CTX	3	DU4475	0.975185	30	1245
CTX	3	DU4475	1.01184	10	1245
CTX	3	DU4475	1.06631	3	1245
CTX	3	DU4475	1.05189	1	1245
CTX	3	DU4475	0.991798	0.3	1245
CTX	3	DU4475	0.717342	30	1246
CTX	3	DU4475	0.884877	10	1246
CTX	3	DU4475	1.04469	3	1246
CTX	3	DU4475	1.02927	1	1246
CTX	3	DU4475	0.99729	0.3	1246
CTX	3	DU4475	0.549979	30	1248
CTX	3	DU4475	0.834449	10	1248
CTX	3	DU4475	1.04914	3	1248
CTX	3	DU4475	1.07265	1	1248
CTX	3	DU4475	1.08853	0.3	1248
CTX	3	DU4475	0.849087	30	1103
CTX	3	DU4475	0.968169	10	1103
CTX	3	DU4475	0.995402	3	1103
CTX	3	DU4475	1.03041	1	1103
CTX	3	DU4475	0.896502	0.3	1103
CTX	3	DU4475	0.972708	30	1245
CTX	3	DU4475	0.951296	10	1245
CTX	3	DU4475	1.00141	3	1245
CTX	3	DU4475	0.998918	1	1245
CTX	3	DU4475	0.985042	0.3	1245
CTX	3	DU4475	0.590897	30	1246
CTX	3	DU4475	0.790932	10	1246
CTX	3	DU4475	0.953253	3	1246
CTX	3	DU4475	0.966523	1	1246
CTX	3	DU4475	1.00758	0.3	1246
CTX	3	DU4475	0.509667	30	1248
CTX	3	DU4475	0.583292	10	1248
CTX	3	DU4475	0.989529	3	1248
CTX	3	DU4475	0.812829	1	1248
CTX	3	DU4475	0.970525	0.3	1248
CTX	3	HDQP1	0.773346	30	1103
CTX	3	HDQP1	0.947616	10	1103
CTX	3	HDQP1	0.993497	3	1103
CTX	3	HDQP1	1.00983	1	1103
CTX	3	HDQP1	0.983742	0.3	1103
CTX	3	HDQP1	0.921215	30	1245
CTX	3	HDQP1	0.899942	10	1245
CTX	3	HDQP1	0.983175	3	1245
CTX	3	HDQP1	0.93141	1	1245
CTX	3	HDQP1	0.97449	0.3	1245
CTX	3	HDQP1	0.303875	30	1246
CTX	3	HDQP1	0.805444	10	1246
CTX	3	HDQP1	0.97471	3	1246
CTX	3	HDQP1	1.02956	1	1246
CTX	3	HDQP1	0.96892	0.3	1246
CTX	3	HDQP1	0.710851	30	1248
CTX	3	HDQP1	1.00146	10	1248
CTX	3	HDQP1	1.00643	3	1248
CTX	3	HDQP1	0.973294	1	1248
CTX	3	HDQP1	0.976881	0.3	1248
CTX	3	HDQP1	0.841254	30	1103
CTX	3	HDQP1	1.00747	10	1103
CTX	3	HDQP1	0.990255	3	1103
CTX	3	HDQP1	1.0187	1	1103
CTX	3	HDQP1	1.03519	0.3	1103
CTX	3	HDQP1	0.964924	30	1245
CTX	3	HDQP1	0.960644	10	1245
CTX	3	HDQP1	0.985315	3	1245
CTX	3	HDQP1	0.964231	1	1245
CTX	3	HDQP1	0.957057	0.3	1245
CTX	3	HDQP1	0.325147	30	1246
CTX	3	HDQP1	0.898778	10	1246
CTX	3	HDQP1	0.983364	3	1246
CTX	3	HDQP1	0.961966	1	1246
CTX	3	HDQP1	1.0266	0.3	1246
CTX	3	HDQP1	0.711386	30	1248
CTX	3	HDQP1	1.00051	10	1248
CTX	3	HDQP1	0.98371	3	1248
CTX	3	HDQP1	0.986007	1	1248
CTX	3	HDQP1	0.949001	0.3	1248
CTX	3	HDQP1	0.879708	30	1103
CTX	3	HDQP1	0.964766	10	1103
CTX	3	HDQP1	1.02424	3	1103
CTX	3	HDQP1	0.956144	1	1103
CTX	3	HDQP1	1.00523	0.3	1103
CTX	3	HDQP1	0.978266	30	1245
CTX	3	HDQP1	0.93097	10	1245
CTX	3	HDQP1	0.972696	3	1245
CTX	3	HDQP1	1.00199	1	1245
CTX	3	HDQP1	1.02437	0.3	1245
CTX	3	HDQP1	0.347584	30	1246
CTX	3	HDQP1	0.816395	10	1246
CTX	3	HDQP1	0.976221	3	1246
CTX	3	HDQP1	0.959196	1	1246
CTX	3	HDQP1	1.00964	0.3	1246
CTX	3	HDQP1	0.654743	30	1248
CTX	3	HDQP1	0.91105	10	1248
CTX	3	HDQP1	1.03686	3	1248
CTX	3	HDQP1	1.00262	1	1248
CTX	3	HDQP1	0.985661	0.3	1248
CTX	3	HDQP1	0.941933	30	1103
CTX	3	HDQP1	0.886965	10	1103
CTX	3	HDQP1	1.003	3	1103
CTX	3	HDQP1	1.01141	1	1103
CTX	3	HDQP1	0.966186	0.3	1103
CTX	3	HDQP1	0.921986	30	1245
CTX	3	HDQP1	0.844405	10	1245
CTX	3	HDQP1	0.948804	3	1245
CTX	3	HDQP1	1.0091	1	1245
CTX	3	HDQP1	0.971416	0.3	1245
CTX	3	HDQP1	0.0994142	30	1246
CTX	3	HDQP1	0.789181	10	1246
CTX	3	HDQP1	0.915269	3	1246
CTX	3	HDQP1	1.01428	1	1246
CTX	3	HDQP1	1.03387	0.3	1246
CTX	3	HDQP1	0.580179	30	1248
CTX	3	HDQP1	0.986953	10	1248
CTX	3	HDQP1	0.982902	3	1248
CTX	3	HDQP1	0.980492	1	1248
CTX	3	HDQP1	0.942292	0.3	1248
CTX	3	HDQP1	0.806615	30	1103
CTX	3	HDQP1	1.04772	10	1103
CTX	3	HDQP1	0.941163	3	1103
CTX	3	HDQP1	0.966135	1	1103
CTX	3	HDQP1	0.860455	0.3	1103
CTX	3	HDQP1	0.883068	30	1245
CTX	3	HDQP1	1.10073	10	1245
CTX	3	HDQP1	1.02608	3	1245
CTX	3	HDQP1	0.992491	1	1245
CTX	3	HDQP1	0.997619	0.3	1245
CTX	3	HDQP1	0.261754	30	1246
CTX	3	HDQP1	0.900912	10	1246
CTX	3	HDQP1	1.04941	3	1246
CTX	3	HDQP1	1.10089	1	1246
CTX	3	HDQP1	1.01854	0.3	1246
CTX	3	HDQP1	0.581154	30	1248
CTX	3	HDQP1	0.979467	10	1248
CTX	3	HDQP1	1.11689	3	1248
CTX	3	HDQP1	0.935215	1	1248
CTX	3	HDQP1	1.00516	0.3	1248
CTX	3	HDQP1	0.81769	30	1103
CTX	3	HDQP1	0.933216	10	1103
CTX	3	HDQP1	1.08007	3	1103
CTX	3	HDQP1	0.912141	1	1103
CTX	3	HDQP1	1.00003	0.3	1103
CTX	3	HDQP1	0.949675	30	1245
CTX	3	HDQP1	0.977518	10	1245
CTX	3	HDQP1	0.994183	3	1245
CTX	3	HDQP1	0.964853	1	1245
CTX	3	HDQP1	0.978287	0.3	1245
CTX	3	HDQP1	0.0849543	30	1246
CTX	3	HDQP1	0.789386	10	1246
CTX	3	HDQP1	1.04361	3	1246
CTX	3	HDQP1	0.986645	1	1246
CTX	3	HDQP1	1.03792	0.3	1246
CTX	3	HDQP1	0.583512	30	1248
CTX	3	HDQP1	0.892554	10	1248
CTX	3	HDQP1	0.97516	3	1248
CTX	3	HDQP1	0.928037	1	1248
CTX	3	HDQP1	0.97157	0.3	1248
CTX	3	HDQP1	0.714067	30	1103
CTX	3	HDQP1	1.03766	10	1103
CTX	3	HDQP1	1.00201	3	1103
CTX	3	HDQP1	0.973594	1	1103
CTX	3	HDQP1	0.968398	0.3	1103
CTX	3	HDQP1	0.932288	30	1245
CTX	3	HDQP1	0.931976	10	1245
CTX	3	HDQP1	1.03225	3	1245
CTX	3	HDQP1	1.0361	1	1245
CTX	3	HDQP1	0.975568	0.3	1245
CTX	3	HDQP1	0.389644	30	1246
CTX	3	HDQP1	0.74467	10	1246
CTX	3	HDQP1	0.960865	3	1246
CTX	3	HDQP1	0.954214	1	1246
CTX	3	HDQP1	0.892229	0.3	1246
CTX	3	HDQP1	0.694998	30	1248
CTX	3	HDQP1	0.973698	10	1248
CTX	3	HDQP1	0.952499	3	1248
CTX	3	HDQP1	0.962319	1	1248
CTX	3	HDQP1	0.935769	0.3	1248
CTX	3	HDQP1	0.843908	30	1103
CTX	3	HDQP1	0.998378	10	1103
CTX	3	HDQP1	0.995208	3	1103
CTX	3	HDQP1	1.08489	1	1103
CTX	3	HDQP1	1.044	0.3	1103
CTX	3	HDQP1	0.937484	30	1245
CTX	3	HDQP1	0.995312	10	1245
CTX	3	HDQP1	1.02924	3	1245
CTX	3	HDQP1	0.992507	1	1245
CTX	3	HDQP1	0.888644	0.3	1245
CTX	3	HDQP1	0.41474	30	1246
CTX	3	HDQP1	0.888488	10	1246
CTX	3	HDQP1	0.959566	3	1246
CTX	3	HDQP1	1.02799	1	1246
CTX	3	HDQP1	0.979361	0.3	1246
CTX	3	HDQP1	0.776623	30	1248
CTX	3	HDQP1	0.94985	10	1248
CTX	3	HDQP1	1.05075	3	1248
CTX	3	HDQP1	0.977023	1	1248
CTX	3	HDQP1	1.03849	0.3	1248
CTX	3	HDQP1	0.945849	30	1103
CTX	3	HDQP1	0.914051	10	1103
CTX	3	HDQP1	0.943459	3	1103
CTX	3	HDQP1	0.984505	1	1103
CTX	3	HDQP1	0.997131	0.3	1103
CTX	3	HDQP1	0.940445	30	1245
CTX	3	HDQP1	0.932859	10	1245
CTX	3	HDQP1	0.994013	3	1245
CTX	3	HDQP1	0.990844	1	1245
CTX	3	HDQP1	0.962215	0.3	1245
CTX	3	HDQP1	0.372447	30	1246
CTX	3	HDQP1	0.834348	10	1246
CTX	3	HDQP1	0.975101	3	1246
CTX	3	HDQP1	0.934834	1	1246
CTX	3	HDQP1	0.954526	0.3	1246
CTX	3	HDQP1	0.799329	30	1248
CTX	3	HDQP1	0.912596	10	1248
CTX	3	HDQP1	1.00778	3	1248
CTX	3	HDQP1	0.975984	1	1248
CTX	3	HDQP1	0.965541	0.3	1248
CTX	3	IGROV1	1.08398	30	1103
CTX	3	IGROV1	1.01138	10	1103
CTX	3	IGROV1	1.02723	3	1103
CTX	3	IGROV1	1.01171	1	1103
CTX	3	IGROV1	1.00326	0.3	1103
CTX	3	IGROV1	1.03944	30	1245
CTX	3	IGROV1	1.0186	10	1245
CTX	3	IGROV1	1.02764	3	1245
CTX	3	IGROV1	1.00929	1	1245
CTX	3	IGROV1	0.959496	0.3	1245
CTX	3	IGROV1	0.937762	30	1246
CTX	3	IGROV1	1.04439	10	1246
CTX	3	IGROV1	1.00315	3	1246
CTX	3	IGROV1	0.960836	1	1246
CTX	3	IGROV1	0.898127	0.3	1246
CTX	3	IGROV1	0.923062	30	1248
CTX	3	IGROV1	1.01234	10	1248
CTX	3	IGROV1	0.909887	3	1248
CTX	3	IGROV1	1.00308	1	1248
CTX	3	IGROV1	0.954844	0.3	1248
CTX	3	IGROV1	1.06024	30	1103
CTX	3	IGROV1	1.07833	10	1103
CTX	3	IGROV1	1.03962	3	1103
CTX	3	IGROV1	0.977397	1	1103
CTX	3	IGROV1	0.92068	0.3	1103
CTX	3	IGROV1	1.01685	30	1245
CTX	3	IGROV1	1.0126	10	1245
CTX	3	IGROV1	1.08406	3	1245
CTX	3	IGROV1	0.970066	1	1245
CTX	3	IGROV1	0.979779	0.3	1245
CTX	3	IGROV1	0.967982	30	1246
CTX	3	IGROV1	1.00989	10	1246
CTX	3	IGROV1	1.02991	3	1246
CTX	3	IGROV1	1.04855	1	1246
CTX	3	IGROV1	1.05998	0.3	1246
CTX	3	IGROV1	0.909999	30	1248
CTX	3	IGROV1	1.00073	10	1248
CTX	3	IGROV1	0.997941	3	1248
CTX	3	IGROV1	0.940739	1	1248
CTX	3	IGROV1	0.965525	0.3	1248
CTX	3	IGROV1	1.03393	30	1103
CTX	3	IGROV1	1.0426	10	1103
CTX	3	IGROV1	1.0809	3	1103
CTX	3	IGROV1	0.988302	1	1103
CTX	3	IGROV1	1.01603	0.3	1103
CTX	3	IGROV1	1.06177	30	1245
CTX	3	IGROV1	1.00084	10	1245
CTX	3	IGROV1	1.06876	3	1245
CTX	3	IGROV1	0.999504	1	1245
CTX	3	IGROV1	1.05313	0.3	1245
CTX	3	IGROV1	0.928756	30	1246
CTX	3	IGROV1	1.04316	10	1246
CTX	3	IGROV1	1.08436	3	1246
CTX	3	IGROV1	0.996192	1	1246
CTX	3	IGROV1	1.00025	0.3	1246
CTX	3	IGROV1	0.846322	30	1248
CTX	3	IGROV1	1.01007	10	1248
CTX	3	IGROV1	1.03467	3	1248
CTX	3	IGROV1	1.03475	1	1248
CTX	3	IGROV1	1.04811	0.3	1248
CTX	3	IGROV1	1.22455	30	1103
CTX	3	IGROV1	1.1672	10	1103
CTX	3	IGROV1	1.09708	3	1103
CTX	3	IGROV1	1.11457	1	1103
CTX	3	IGROV1	0.966914	0.3	1103
CTX	3	IGROV1	1.24681	30	1245
CTX	3	IGROV1	1.27614	10	1245
CTX	3	IGROV1	1.18022	3	1245
CTX	3	IGROV1	1.16371	1	1245
CTX	3	IGROV1	1.02966	0.3	1245
CTX	3	IGROV1	1.07954	30	1246
CTX	3	IGROV1	1.18052	10	1246
CTX	3	IGROV1	1.2155	3	1246
CTX	3	IGROV1	1.07919	1	1246
CTX	3	IGROV1	1.12956	0.3	1246
CTX	3	IGROV1	1.02224	30	1248
CTX	3	IGROV1	1.2071	10	1248
CTX	3	IGROV1	1.06755	3	1248
CTX	3	IGROV1	1.17688	1	1248
CTX	3	IGROV1	0.937529	0.3	1248
CTX	3	IGROV1	1.30459	30	1103
CTX	3	IGROV1	1.35054	10	1103
CTX	3	IGROV1	1.18622	3	1103
CTX	3	IGROV1	1.12337	1	1103
CTX	3	IGROV1	1.19816	0.3	1103
CTX	3	IGROV1	1.2387	30	1245
CTX	3	IGROV1	1.35181	10	1245
CTX	3	IGROV1	1.19241	3	1245
CTX	3	IGROV1	1.0962	1	1245
CTX	3	IGROV1	1.09222	0.3	1245
CTX	3	IGROV1	1.10455	30	1246
CTX	3	IGROV1	1.2127	10	1246
CTX	3	IGROV1	1.29835	3	1246
CTX	3	IGROV1	1.25624	1	1246
CTX	3	IGROV1	1.2358	0.3	1246
CTX	3	IGROV1	1.12907	30	1248
CTX	3	IGROV1	1.29688	10	1248
CTX	3	IGROV1	1.18617	3	1248
CTX	3	IGROV1	1.24238	1	1248
CTX	3	IGROV1	1.11811	0.3	1248
CTX	3	IGROV1	1.31899	30	1103
CTX	3	IGROV1	1.21821	10	1103
CTX	3	IGROV1	1.14715	3	1103
CTX	3	IGROV1	1.16622	1	1103
CTX	3	IGROV1	1.13251	0.3	1103
CTX	3	IGROV1	1.21378	30	1245
CTX	3	IGROV1	1.31668	10	1245
CTX	3	IGROV1	1.2017	3	1245
CTX	3	IGROV1	1.24838	1	1245
CTX	3	IGROV1	1.12018	0.3	1245
CTX	3	IGROV1	1.20179	30	1246
CTX	3	IGROV1	1.19054	10	1246
CTX	3	IGROV1	1.07379	3	1246
CTX	3	IGROV1	1.22199	1	1246
CTX	3	IGROV1	1.196	0.3	1246
CTX	3	IGROV1	1.13158	30	1248
CTX	3	IGROV1	1.18037	10	1248
CTX	3	IGROV1	1.15875	3	1248
CTX	3	IGROV1	1.11423	1	1248
CTX	3	IGROV1	0.773604	0.3	1248
CTX	3	IGROV1	0.945547	30	1103
CTX	3	IGROV1	0.978784	10	1103
CTX	3	IGROV1	1.07411	3	1103
CTX	3	IGROV1	0.972641	1	1103
CTX	3	IGROV1	0.947023	0.3	1103
CTX	3	IGROV1	1.01735	30	1245
CTX	3	IGROV1	1.00635	10	1245
CTX	3	IGROV1	0.981212	3	1245
CTX	3	IGROV1	0.978593	1	1245
CTX	3	IGROV1	0.992974	0.3	1245
CTX	3	IGROV1	0.846741	30	1246
CTX	3	IGROV1	0.983498	10	1246
CTX	3	IGROV1	0.948118	3	1246
CTX	3	IGROV1	0.967356	1	1246
CTX	3	IGROV1	1.00669	0.3	1246
CTX	3	IGROV1	0.77222	30	1248
CTX	3	IGROV1	0.914453	10	1248
CTX	3	IGROV1	1.0245	3	1248
CTX	3	IGROV1	1.02035	1	1248
CTX	3	IGROV1	1.00664	0.3	1248
CTX	3	IGROV1	1.00569	30	1103
CTX	3	IGROV1	0.986593	10	1103
CTX	3	IGROV1	1.07911	3	1103
CTX	3	IGROV1	1.00559	1	1103
CTX	3	IGROV1	0.983546	0.3	1103
CTX	3	IGROV1	1.0124	30	1245
CTX	3	IGROV1	1.08159	10	1245
CTX	3	IGROV1	1.01197	3	1245
CTX	3	IGROV1	1.05326	1	1245
CTX	3	IGROV1	1.00307	0.3	1245
CTX	3	IGROV1	0.961118	30	1246
CTX	3	IGROV1	1.00302	10	1246
CTX	3	IGROV1	0.94888	3	1246
CTX	3	IGROV1	1.09168	1	1246
CTX	3	IGROV1	0.998545	0.3	1246
CTX	3	IGROV1	0.871454	30	1248
CTX	3	IGROV1	1.06688	10	1248
CTX	3	IGROV1	1.03145	3	1248
CTX	3	IGROV1	1.02021	1	1248
CTX	3	IGROV1	1.0065	0.3	1248
CTX	3	IGROV1	1.02359	30	1103
CTX	3	IGROV1	0.938642	10	1103
CTX	3	IGROV1	1.01507	3	1103
CTX	3	IGROV1	1.01973	1	1103
CTX	3	IGROV1	1.02116	0.3	1103
CTX	3	IGROV1	0.994783	30	1245
CTX	3	IGROV1	1.00831	10	1245
CTX	3	IGROV1	1.05078	3	1245
CTX	3	IGROV1	0.997926	1	1245
CTX	3	IGROV1	0.997212	0.3	1245
CTX	3	IGROV1	0.932119	30	1246
CTX	3	IGROV1	1.06245	10	1246
CTX	3	IGROV1	0.972213	3	1246
CTX	3	IGROV1	1.03164	1	1246
CTX	3	IGROV1	0.975451	0.3	1246
CTX	3	IGROV1	0.75903	30	1248
CTX	3	IGROV1	0.981593	10	1248
CTX	3	IGROV1	1.0054	3	1248
CTX	3	IGROV1	1.22949	1	1248
CTX	3	IGROV1	1.01721	0.3	1248
CTX	3	MOLM-13	0.334006	30	1103
CTX	3	MOLM-13	0.32661	10	1103
CTX	3	MOLM-13	0.473181	3	1103
CTX	3	MOLM-13	0.67342	1	1103
CTX	3	MOLM-13	0.929494	0.3	1103
CTX	3	MOLM-13	0.62082	30	1245
CTX	3	MOLM-13	0.554369	10	1245
CTX	3	MOLM-13	0.764896	3	1245
CTX	3	MOLM-13	0.912516	1	1245
CTX	3	MOLM-13	1.00432	0.3	1245
CTX	3	MOLM-13	0.346735	30	1246
CTX	3	MOLM-13	0.48526	10	1246
CTX	3	MOLM-13	0.675626	3	1246
CTX	3	MOLM-13	0.957774	1	1246
CTX	3	MOLM-13	1.03571	0.3	1246
CTX	3	MOLM-13	0.400601	30	1248
CTX	3	MOLM-13	0.515041	10	1248
CTX	3	MOLM-13	0.943074	3	1248
CTX	3	MOLM-13	0.988152	1	1248
CTX	3	MOLM-13	1.02444	0.3	1248
CTX	3	MOLM-13	0.425048	30	1103
CTX	3	MOLM-13	0.502583	10	1103
CTX	3	MOLM-13	0.538529	3	1103
CTX	3	MOLM-13	0.779361	1	1103
CTX	3	MOLM-13	0.964953	0.3	1103
CTX	3	MOLM-13	0.633784	30	1245
CTX	3	MOLM-13	0.665301	10	1245
CTX	3	MOLM-13	0.86364	3	1245
CTX	3	MOLM-13	0.973035	1	1245
CTX	3	MOLM-13	1.01994	0.3	1245
CTX	3	MOLM-13	0.294406	30	1246
CTX	3	MOLM-13	0.540138	10	1246
CTX	3	MOLM-13	0.718389	3	1246
CTX	3	MOLM-13	0.94481	1	1246
CTX	3	MOLM-13	1.02294	0.3	1246
CTX	3	MOLM-13	0.374129	30	1248
CTX	3	MOLM-13	0.589466	10	1248
CTX	3	MOLM-13	0.9351	3	1248
CTX	3	MOLM-13	1.02433	1	1248
CTX	3	MOLM-13	1.01159	0.3	1248
CTX	3	MOLM-13	0.410419	30	1103
CTX	3	MOLM-13	0.360206	10	1103
CTX	3	MOLM-13	0.529036	3	1103
CTX	3	MOLM-13	0.68445	1	1103
CTX	3	MOLM-13	0.927524	0.3	1103
CTX	3	MOLM-13	0.592359	30	1245
CTX	3	MOLM-13	0.563247	10	1245
CTX	3	MOLM-13	0.795617	3	1245
CTX	3	MOLM-13	0.936926	1	1245
CTX	3	MOLM-13	1.00895	0.3	1245
CTX	3	MOLM-13	0.295437	30	1246
CTX	3	MOLM-13	0.390059	10	1246
CTX	3	MOLM-13	0.692315	3	1246
CTX	3	MOLM-13	0.945406	1	1246
CTX	3	MOLM-13	1.02008	0.3	1246
CTX	3	MOLM-13	0.356933	30	1248
CTX	3	MOLM-13	0.592702	10	1248
CTX	3	MOLM-13	0.912443	3	1248
CTX	3	MOLM-13	1.01925	1	1248
CTX	3	MOLM-13	1.02072	0.3	1248
CTX	3	MOLM-13	0.151543	30	1103
CTX	3	MOLM-13	0.239339	10	1103
CTX	3	MOLM-13	0.22422	3	1103
CTX	3	MOLM-13	0.42554	1	1103
CTX	3	MOLM-13	0.761074	0.3	1103
CTX	3	MOLM-13	0.26772	30	1245
CTX	3	MOLM-13	0.311485	10	1245
CTX	3	MOLM-13	0.507766	3	1245
CTX	3	MOLM-13	0.842504	1	1245
CTX	3	MOLM-13	0.948336	0.3	1245
CTX	3	MOLM-13	0.0762135	30	1246
CTX	3	MOLM-13	0.21865	10	1246
CTX	3	MOLM-13	0.604049	3	1246
CTX	3	MOLM-13	0.903245	1	1246
CTX	3	MOLM-13	0.987062	0.3	1246
CTX	3	MOLM-13	0.0576464	30	1248
CTX	3	MOLM-13	0.507766	10	1248
CTX	3	MOLM-13	0.866906	3	1248
CTX	3	MOLM-13	1.03374	1	1248
CTX	3	MOLM-13	1.02924	0.3	1248
CTX	3	MOLM-13	0.284165	30	1103
CTX	3	MOLM-13	0.366391	10	1103
CTX	3	MOLM-13	0.474875	3	1103
CTX	3	MOLM-13	0.617046	1	1103
CTX	3	MOLM-13	0.893961	0.3	1103
CTX	3	MOLM-13	0.318647	30	1245
CTX	3	MOLM-13	0.508561	10	1245
CTX	3	MOLM-13	0.662668	3	1245
CTX	3	MOLM-13	0.926321	1	1245
CTX	3	MOLM-13	1.00165	0.3	1245
CTX	3	MOLM-13	0.223424	30	1246
CTX	3	MOLM-13	0.381244	10	1246
CTX	3	MOLM-13	0.638266	3	1246
CTX	3	MOLM-13	0.930565	1	1246
CTX	3	MOLM-13	1.01067	0.3	1246
CTX	3	MOLM-13	0.151278	30	1248
CTX	3	MOLM-13	0.563998	10	1248
CTX	3	MOLM-13	0.965047	3	1248
CTX	3	MOLM-13	1.0417	1	1248
CTX	3	MOLM-13	1.04382	0.3	1248
CTX	3	MOLM-13	0.166131	30	1103
CTX	3	MOLM-13	0.279125	10	1103
CTX	3	MOLM-13	0.316259	3	1103
CTX	3	MOLM-13	0.408034	1	1103
CTX	3	MOLM-13	0.800595	0.3	1103
CTX	3	MOLM-13	0.299019	30	1245
CTX	3	MOLM-13	0.293183	10	1245
CTX	3	MOLM-13	0.522619	3	1245
CTX	3	MOLM-13	0.833486	1	1245
CTX	3	MOLM-13	0.964516	0.3	1245
CTX	3	MOLM-13	0.0629513	30	1246
CTX	3	MOLM-13	0.27833	10	1246
CTX	3	MOLM-13	0.522619	3	1246
CTX	3	MOLM-13	0.888656	1	1246
CTX	3	MOLM-13	1.00669	0.3	1246
CTX	3	MOLM-13	0.0908019	30	1248
CTX	3	MOLM-13	0.464531	10	1248
CTX	3	MOLM-13	0.864254	3	1248
CTX	3	MOLM-13	1.01491	1	1248
CTX	3	MOLM-13	1.00775	0.3	1248
CTX	3	MOLM-13	-0.0427581	30	1103
CTX	3	MOLM-13	0.0734911	10	1103
CTX	3	MOLM-13	0.162112	3	1103
CTX	3	MOLM-13	0.334841	1	1103
CTX	3	MOLM-13	0.70352	0.3	1103
CTX	3	MOLM-13	0.290213	30	1245
CTX	3	MOLM-13	0.195755	10	1245
CTX	3	MOLM-13	0.383701	3	1245
CTX	3	MOLM-13	0.792625	1	1245
CTX	3	MOLM-13	0.931533	0.3	1245
CTX	3	MOLM-13	0.0874583	30	1246
CTX	3	MOLM-13	0.0214198	10	1246
CTX	3	MOLM-13	0.518327	3	1246
CTX	3	MOLM-13	0.910021	1	1246
CTX	3	MOLM-13	0.979297	0.3	1246
CTX	3	MOLM-13	0.0826157	30	1248
CTX	3	MOLM-13	0.395528	10	1248
CTX	3	MOLM-13	0.852674	3	1248
CTX	3	MOLM-13	0.98651	1	1248
CTX	3	MOLM-13	1.00453	0.3	1248
CTX	3	MOLM-13	0.228558	30	1103
CTX	3	MOLM-13	0.285166	10	1103
CTX	3	MOLM-13	0.394406	3	1103
CTX	3	MOLM-13	0.647244	1	1103
CTX	3	MOLM-13	0.882699	0.3	1103
CTX	3	MOLM-13	0.297069	30	1245
CTX	3	MOLM-13	0.443113	10	1245
CTX	3	MOLM-13	0.602717	3	1245
CTX	3	MOLM-13	0.932323	1	1245
CTX	3	MOLM-13	0.997673	0.3	1245
CTX	3	MOLM-13	0.200139	30	1246
CTX	3	MOLM-13	0.322276	10	1246
CTX	3	MOLM-13	0.573075	3	1246
CTX	3	MOLM-13	0.951872	1	1246
CTX	3	MOLM-13	1.0319	0.3	1246
CTX	3	MOLM-13	0.238728	30	1248
CTX	3	MOLM-13	0.50046	10	1248
CTX	3	MOLM-13	0.936707	3	1248
CTX	3	MOLM-13	1.03432	1	1248
CTX	3	MOLM-13	1.04044	0.3	1248
CTX	3	MOLM-13	0.043696	30	1103
CTX	3	MOLM-13	0.144933	10	1103
CTX	3	MOLM-13	0.230852	3	1103
CTX	3	MOLM-13	0.469085	1	1103
CTX	3	MOLM-13	0.824638	0.3	1103
CTX	3	MOLM-13	0.212195	30	1245
CTX	3	MOLM-13	0.324672	10	1245
CTX	3	MOLM-13	0.474973	3	1245
CTX	3	MOLM-13	0.850482	1	1245
CTX	3	MOLM-13	0.990307	0.3	1245
CTX	3	MOLM-13	0.0199161	30	1246
CTX	3	MOLM-13	0.197004	10	1246
CTX	3	MOLM-13	0.456621	3	1246
CTX	3	MOLM-13	0.904924	1	1246
CTX	3	MOLM-13	1.01495	0.3	1246
CTX	3	MOLM-13	0.0887327	30	1248
CTX	3	MOLM-13	0.331222	10	1248
CTX	3	MOLM-13	0.883947	3	1248
CTX	3	MOLM-13	0.983655	1	1248
CTX	3	MOLM-13	1.00672	0.3	1248
CTX	4	DU4475	0.997099	30	1103
CTX	4	DU4475	0.978152	10	1103
CTX	4	DU4475	0.923807	3	1103
CTX	4	DU4475	0.984506	1	1103
CTX	4	DU4475	0.935917	0.3	1103
CTX	4	DU4475	0.941124	0.1	1103
CTX	4	DU4475	0.945715	0.01	1103
CTX	4	DU4475	0.891387	30	1244
CTX	4	DU4475	1.0052	10	1244
CTX	4	DU4475	0.93645	3	1244
CTX	4	DU4475	0.921695	1	1244
CTX	4	DU4475	0.920115	0.3	1244
CTX	4	DU4475	0.964312	0.1	1244
CTX	4	DU4475	0.920464	0.01	1244
CTX	4	DU4475	0.937963	30	1245
CTX	4	DU4475	0.940725	10	1245
CTX	4	DU4475	0.95864	3	1245
CTX	4	DU4475	0.940558	1	1245
CTX	4	DU4475	0.934054	0.3	1245
CTX	4	DU4475	0.89646	0.1	1245
CTX	4	DU4475	0.905327	0.01	1245
CTX	4	DU4475	0.808098	30	1246
CTX	4	DU4475	0.903231	10	1246
CTX	4	DU4475	1.01222	3	1246
CTX	4	DU4475	0.99146	1	1246
CTX	4	DU4475	0.951055	0.3	1246
CTX	4	DU4475	0.94505	0.1	1246
CTX	4	DU4475	0.922077	0.01	1246
CTX	4	DU4475	0.720601	30	1247
CTX	4	DU4475	0.549832	10	1247
CTX	4	DU4475	0.655943	3	1247
CTX	4	DU4475	0.936816	1	1247
CTX	4	DU4475	0.99838	0.3	1247
CTX	4	DU4475	0.931459	0.1	1247
CTX	4	DU4475	0.985554	0.01	1247
CTX	4	DU4475	0.609101	30	1248
CTX	4	DU4475	0.81392	10	1248
CTX	4	DU4475	0.955962	3	1248
CTX	4	DU4475	1.04161	1	1248
CTX	4	DU4475	0.980132	0.3	1248
CTX	4	DU4475	0.951071	0.1	1248
CTX	4	DU4475	0.989264	0.01	1248
CTX	4	DU4475	0.958723	30	1103
CTX	4	DU4475	0.981728	10	1103
CTX	4	DU4475	0.916954	3	1103
CTX	4	DU4475	0.961867	1	1103
CTX	4	DU4475	0.999827	0.3	1103
CTX	4	DU4475	1.00102	0.1	1103
CTX	4	DU4475	1.02599	0.01	1103
CTX	4	DU4475	0.986519	30	1244
CTX	4	DU4475	1.05098	10	1244
CTX	4	DU4475	1.00111	3	1244
CTX	4	DU4475	0.971515	1	1244
CTX	4	DU4475	1.00294	0.3	1244
CTX	4	DU4475	1.01926	0.1	1244
CTX	4	DU4475	1.05256	0.01	1244
CTX	4	DU4475	1.04266	30	1245
CTX	4	DU4475	1.03246	10	1245
CTX	4	DU4475	1.20995	3	1245
CTX	4	DU4475	1.02789	1	1245
CTX	4	DU4475	0.981845	0.3	1245
CTX	4	DU4475	1.04431	0.1	1245
CTX	4	DU4475	1.05339	0.01	1245
CTX	4	DU4475	0.756731	30	1246
CTX	4	DU4475	0.947096	10	1246
CTX	4	DU4475	1.09942	3	1246
CTX	4	DU4475	0.978734	1	1246
CTX	4	DU4475	0.895013	0.3	1246
CTX	4	DU4475	0.988266	0.1	1246
CTX	4	DU4475	0.951936	0.01	1246
CTX	4	DU4475	0.959605	30	1247
CTX	4	DU4475	0.65606	10	1247
CTX	4	DU4475	0.732345	3	1247
CTX	4	DU4475	0.918767	1	1247
CTX	4	DU4475	1.00257	0.3	1247
CTX	4	DU4475	1.03637	0.1	1247
CTX	4	DU4475	1.06086	0.01	1247
CTX	4	DU4475	0.718622	30	1248
CTX	4	DU4475	0.81956	10	1248
CTX	4	DU4475	1.05118	3	1248
CTX	4	DU4475	1.08752	1	1248
CTX	4	DU4475	0.955729	0.3	1248
CTX	4	DU4475	0.976089	0.1	1248
CTX	4	DU4475	0.996084	0.01	1248
CTX	4	DU4475	0.925488	30	1103
CTX	4	DU4475	0.975607	10	1103
CTX	4	DU4475	0.953683	3	1103
CTX	4	DU4475	0.964246	1	1103
CTX	4	DU4475	0.934304	0.3	1103
CTX	4	DU4475	0.979034	0.1	1103
CTX	4	DU4475	0.933888	0.01	1103
CTX	4	DU4475	0.99971	30	1244
CTX	4	DU4475	1.04017	10	1244
CTX	4	DU4475	0.99665	3	1244
CTX	4	DU4475	0.972613	1	1244
CTX	4	DU4475	0.974127	0.3	1244
CTX	4	DU4475	0.991776	0.1	1244
CTX	4	DU4475	0.914409	0.01	1244
CTX	4	DU4475	0.934952	30	1245
CTX	4	DU4475	0.958723	10	1245
CTX	4	DU4475	0.950955	3	1245
CTX	4	DU4475	1.00889	1	1245
CTX	4	DU4475	1.01563	0.3	1245
CTX	4	DU4475	1.02752	0.1	1245
CTX	4	DU4475	1.02177	0.01	1245
CTX	4	DU4475	0.776027	30	1246
CTX	4	DU4475	0.885332	10	1246
CTX	4	DU4475	1.02057	3	1246
CTX	4	DU4475	0.973195	1	1246
CTX	4	DU4475	1.04304	0.3	1246
CTX	4	DU4475	0.963614	0.1	1246
CTX	4	DU4475	0.974775	0.01	1246
CTX	4	DU4475	0.766762	30	1247
CTX	4	DU4475	0.596459	10	1247
CTX	4	DU4475	0.761056	3	1247
CTX	4	DU4475	0.941922	1	1247
CTX	4	DU4475	1.00605	0.3	1247
CTX	4	DU4475	1.04195	0.1	1247
CTX	4	DU4475	1.05051	0.01	1247
CTX	4	DU4475	0.743241	30	1248
CTX	4	DU4475	0.87452	10	1248
CTX	4	DU4475	1.01862	3	1248
CTX	4	DU4475	1.04858	1	1248
CTX	4	DU4475	0.998579	0.3	1248
CTX	4	DU4475	0.970201	0.1	1248
CTX	4	DU4475	0.976006	0.01	1248
CTX	4	HDQP1	0.987075	30	1103
CTX	4	HDQP1	0.97092	10	1103
CTX	4	HDQP1	0.964865	3	1103
CTX	4	HDQP1	0.999503	1	1103
CTX	4	HDQP1	0.988847	0.3	1103
CTX	4	HDQP1	0.916054	0.1	1103
CTX	4	HDQP1	0.968461	0.01	1103
CTX	4	HDQP1	0.970602	30	1244
CTX	4	HDQP1	0.977953	10	1244
CTX	4	HDQP1	0.984458	3	1244
CTX	4	HDQP1	0.966636	1	1244
CTX	4	HDQP1	0.94736	0.3	1244
CTX	4	HDQP1	0.987578	0.1	1244
CTX	4	HDQP1	0.968672	0.01	1244
CTX	4	HDQP1	0.909946	30	1245
CTX	4	HDQP1	0.95167	10	1245
CTX	4	HDQP1	0.994294	3	1245
CTX	4	HDQP1	0.973035	1	1245
CTX	4	HDQP1	0.974225	0.3	1245
CTX	4	HDQP1	1.01658	0.1	1245
CTX	4	HDQP1	0.997599	0.01	1245
CTX	4	HDQP1	0.310994	30	1246
CTX	4	HDQP1	0.929169	10	1246
CTX	4	HDQP1	0.984934	3	1246
CTX	4	HDQP1	1.03292	1	1246
CTX	4	HDQP1	0.981285	0.3	1246
CTX	4	HDQP1	0.967826	0.1	1246
CTX	4	HDQP1	0.968328	0.01	1246
CTX	4	HDQP1	0.843128	30	1247
CTX	4	HDQP1	0.910924	10	1247
CTX	4	HDQP1	0.956615	3	1247
CTX	4	HDQP1	0.946038	1	1247
CTX	4	HDQP1	1.00617	0.3	1247
CTX	4	HDQP1	1.0013	0.1	1247
CTX	4	HDQP1	1.00976	0.01	1247
CTX	4	HDQP1	0.60854	30	1248
CTX	4	HDQP1	0.951512	10	1248
CTX	4	HDQP1	0.992707	3	1248
CTX	4	HDQP1	1.02824	1	1248
CTX	4	HDQP1	1.01156	0.3	1248
CTX	4	HDQP1	0.978614	0.1	1248
CTX	4	HDQP1	0.99588	0.01	1248
CTX	4	HDQP1	0.999397	30	1103
CTX	4	HDQP1	0.980782	10	1103
CTX	4	HDQP1	0.993844	3	1103
CTX	4	HDQP1	0.96854	1	1103
CTX	4	HDQP1	0.98697	0.3	1103
CTX	4	HDQP1	0.980359	0.1	1103
CTX	4	HDQP1	0.96973	0.01	1103
CTX	4	HDQP1	0.949899	30	1244
CTX	4	HDQP1	0.982448	10	1244
CTX	4	HDQP1	0.993818	3	1244
CTX	4	HDQP1	0.944822	1	1244
CTX	4	HDQP1	1.01093	0.3	1244
CTX	4	HDQP1	1.00003	0.1	1244
CTX	4	HDQP1	1.01217	0.01	1244
CTX	4	HDQP1	1.02412	30	1245
CTX	4	HDQP1	0.978879	10	1245
CTX	4	HDQP1	1.00196	3	1245
CTX	4	HDQP1	1.00421	1	1245
CTX	4	HDQP1	0.971739	0.3	1245
CTX	4	HDQP1	1.00868	0.1	1245
CTX	4	HDQP1	0.970682	0.01	1245
CTX	4	HDQP1	0.567503	30	1246
CTX	4	HDQP1	0.918195	10	1246
CTX	4	HDQP1	1.0191	3	1246
CTX	4	HDQP1	0.966451	1	1246
CTX	4	HDQP1	0.973009	0.3	1246
CTX	4	HDQP1	0.970602	0.1	1246
CTX	4	HDQP1	1.005	0.01	1246
CTX	4	HDQP1	0.698837	30	1247
CTX	4	HDQP1	0.898444	10	1247
CTX	4	HDQP1	0.973247	3	1247
CTX	4	HDQP1	0.947255	1	1247
CTX	4	HDQP1	1.00376	0.3	1247
CTX	4	HDQP1	0.978561	0.1	1247
CTX	4	HDQP1	0.993977	0.01	1247
CTX	4	HDQP1	0.680963	30	1248
CTX	4	HDQP1	0.955187	10	1248
CTX	4	HDQP1	1.01878	3	1248
CTX	4	HDQP1	1.00878	1	1248
CTX	4	HDQP1	0.980465	0.3	1248
CTX	4	HDQP1	1.00466	0.1	1248
CTX	4	HDQP1	0.970285	0.01	1248
CTX	4	HDQP1	0.976261	30	1103
CTX	4	HDQP1	0.998551	10	1103
CTX	4	HDQP1	1.00204	3	1103
CTX	4	HDQP1	1.00175	1	1103
CTX	4	HDQP1	1.01365	0.3	1103
CTX	4	HDQP1	1.01338	0.1	1103
CTX	4	HDQP1	0.986996	0.01	1103
CTX	4	HDQP1	1.00328	30	1244
CTX	4	HDQP1	0.992707	10	1244
CTX	4	HDQP1	1.00709	3	1244
CTX	4	HDQP1	0.973617	1	1244
CTX	4	HDQP1	0.911559	0.3	1244
CTX	4	HDQP1	0.94149	0.1	1244
CTX	4	HDQP1	0.99395	0.01	1244
CTX	4	HDQP1	0.957858	30	1245
CTX	4	HDQP1	0.972321	10	1245
CTX	4	HDQP1	0.985753	3	1245
CTX	4	HDQP1	0.970761	1	1245
CTX	4	HDQP1	0.987049	0.3	1245
CTX	4	HDQP1	0.991491	0.1	1245
CTX	4	HDQP1	1.01968	0.01	1245
CTX	4	HDQP1	0.521336	30	1246
CTX	4	HDQP1	0.915948	10	1246
CTX	4	HDQP1	0.978006	3	1246
CTX	4	HDQP1	0.942548	1	1246
CTX	4	HDQP1	1.03983	0.3	1246
CTX	4	HDQP1	1.00297	0.1	1246
CTX	4	HDQP1	0.996303	0.01	1246
CTX	4	HDQP1	0.911982	30	1247
CTX	4	HDQP1	0.907196	10	1247
CTX	4	HDQP1	0.935409	3	1247
CTX	4	HDQP1	0.995748	1	1247
CTX	4	HDQP1	1.00027	0.3	1247
CTX	4	HDQP1	0.971766	0.1	1247
CTX	4	HDQP1	0.982078	0.01	1247
CTX	4	HDQP1	0.64918	30	1248
CTX	4	HDQP1	0.994955	10	1248
CTX	4	HDQP1	1.00008	3	1248
CTX	4	HDQP1	1.0174	1	1248
CTX	4	HDQP1	0.978456	0.3	1248
CTX	4	HDQP1	0.93726	0.1	1248
CTX	4	HDQP1	0.991147	0.01	1248
CTX	4	IGROV1	1.77131	30	1103
CTX	4	IGROV1	1.63056	10	1103
CTX	4	IGROV1	1.49125	3	1103
CTX	4	IGROV1	1.44908	1	1103
CTX	4	IGROV1	1.35649	0.3	1103
CTX	4	IGROV1	1.09153	0.1	1103
CTX	4	IGROV1	0.709786	0.01	1103
CTX	4	IGROV1	1.68227	30	1244
CTX	4	IGROV1	1.77721	10	1244
CTX	4	IGROV1	1.43729	3	1244
CTX	4	IGROV1	1.54192	1	1244
CTX	4	IGROV1	1.46552	0.3	1244
CTX	4	IGROV1	0.807319	0.1	1244
CTX	4	IGROV1	0.824158	0.01	1244
CTX	4	IGROV1	1.58724	30	1245
CTX	4	IGROV1	1.57075	10	1245
CTX	4	IGROV1	1.4285	3	1245
CTX	4	IGROV1	1.10721	1	1245
CTX	4	IGROV1	1.47052	0.3	1245
CTX	4	IGROV1	1.08703	0.1	1245
CTX	4	IGROV1	0.812366	0.01	1245
CTX	4	IGROV1	1.57395	30	1246
CTX	4	IGROV1	1.6385	10	1246
CTX	4	IGROV1	1.73609	3	1246
CTX	4	IGROV1	1.58384	1	1246
CTX	4	IGROV1	1.52493	0.3	1246
CTX	4	IGROV1	1.33276	0.1	1246
CTX	4	IGROV1	0.769545	0.01	1246
CTX	4	IGROV1	1.32661	30	1247
CTX	4	IGROV1	1.41865	10	1247
CTX	4	IGROV1	1.08813	3	1247
CTX	4	IGROV1	1.25501	1	1247
CTX	4	IGROV1	1.23852	0.3	1247
CTX	4	IGROV1	1.03516	0.1	1247
CTX	4	IGROV1	0.850789	0.01	1247
CTX	4	IGROV1	1.27485	30	1248
CTX	4	IGROV1	1.60487	10	1248
CTX	4	IGROV1	1.54202	3	1248
CTX	4	IGROV1	1.66853	1	1248
CTX	4	IGROV1	1.55576	0.3	1248
CTX	4	IGROV1	0.977953	0.1	1248
CTX	4	IGROV1	0.917644	0.01	1248
CTX	4	IGROV1	1.75137	30	1103
CTX	4	IGROV1	1.47666	10	1103
CTX	4	IGROV1	1.40926	3	1103
CTX	4	IGROV1	1.53737	1	1103
CTX	4	IGROV1	1.33926	0.3	1103
CTX	4	IGROV1	0.856386	0.1	1103
CTX	4	IGROV1	0.986197	0.01	1103
CTX	4	IGROV1	1.73973	30	1244
CTX	4	IGROV1	1.74933	10	1244
CTX	4	IGROV1	1.51639	3	1244
CTX	4	IGROV1	1.50999	1	1244
CTX	4	IGROV1	1.26775	0.3	1244
CTX	4	IGROV1	1.07833	0.1	1244
CTX	4	IGROV1	1.01663	0.01	1244
CTX	4	IGROV1	1.7104	30	1245
CTX	4	IGROV1	1.7143	10	1245
CTX	4	IGROV1	1.44783	3	1245
CTX	4	IGROV1	1.4245	1	1245
CTX	4	IGROV1	1.2806	0.3	1245
CTX	4	IGROV1	1.15238	0.1	1245
CTX	4	IGROV1	1.09247	0.01	1245
CTX	4	IGROV1	1.57005	30	1246
CTX	4	IGROV1	1.65639	10	1246
CTX	4	IGROV1	1.70556	3	1246
CTX	4	IGROV1	1.64215	1	1246
CTX	4	IGROV1	1.51733	0.3	1246
CTX	4	IGROV1	1.34335	0.1	1246
CTX	4	IGROV1	0.917394	0.01	1246
CTX	4	IGROV1	1.51249	30	1247
CTX	4	IGROV1	1.51464	10	1247
CTX	4	IGROV1	1.33056	3	1247
CTX	4	IGROV1	1.27075	1	1247
CTX	4	IGROV1	1.17477	0.3	1247
CTX	4	IGROV1	1.04371	0.1	1247
CTX	4	IGROV1	0.766097	0.01	1247
CTX	4	IGROV1	1.22034	30	1248
CTX	4	IGROV1	1.45703	10	1248
CTX	4	IGROV1	1.54706	3	1248
CTX	4	IGROV1	1.74948	1	1248
CTX	4	IGROV1	1.53113	0.3	1248
CTX	4	IGROV1	1.19251	0.1	1248
CTX	4	IGROV1	0.829704	0.01	1248
CTX	4	IGROV1	1.80764	30	1103
CTX	4	IGROV1	1.68512	10	1103
CTX	4	IGROV1	1.37298	3	1103
CTX	4	IGROV1	1.44993	1	1103
CTX	4	IGROV1	1.55491	0.3	1103
CTX	4	IGROV1	1.16997	0.1	1103
CTX	4	IGROV1	0.720278	0.01	1103
CTX	4	IGROV1	1.75212	30	1244
CTX	4	IGROV1	1.77511	10	1244
CTX	4	IGROV1	1.46782	3	1244
CTX	4	IGROV1	1.46162	1	1244
CTX	4	IGROV1	1.45783	0.3	1244
CTX	4	IGROV1	1.30113	0.1	1244
CTX	4	IGROV1	1.06609	0.01	1244
CTX	4	IGROV1	1.719	30	1245
CTX	4	IGROV1	1.53877	10	1245
CTX	4	IGROV1	1.33091	3	1245
CTX	4	IGROV1	1.30138	1	1245
CTX	4	IGROV1	1.45273	0.3	1245
CTX	4	IGROV1	1.22583	0.1	1245
CTX	4	IGROV1	0.921141	0.01	1245
CTX	4	IGROV1	1.5718	30	1246
CTX	4	IGROV1	1.73329	10	1246
CTX	4	IGROV1	1.60183	3	1246
CTX	4	IGROV1	1.5722	1	1246
CTX	4	IGROV1	1.52118	0.3	1246
CTX	4	IGROV1	1.23633	0.1	1246
CTX	4	IGROV1	1.23058	0.01	1246
CTX	4	IGROV1	1.50644	30	1247
CTX	4	IGROV1	1.36299	10	1247
CTX	4	IGROV1	1.28444	3	1247
CTX	4	IGROV1	0.992293	1	1247
CTX	4	IGROV1	1.37648	0.3	1247
CTX	4	IGROV1	1.07259	0.1	1247
CTX	4	IGROV1	1.00244	0.01	1247
CTX	4	IGROV1	1.40966	30	1248
CTX	4	IGROV1	1.60048	10	1248
CTX	4	IGROV1	1.62566	3	1248
CTX	4	IGROV1	1.65959	1	1248
CTX	4	IGROV1	1.45678	0.3	1248
CTX	4	IGROV1	1.27635	0.1	1248
CTX	4	IGROV1	0.905502	0.01	1248
CTX	4	MOLM13	0.531601	30	1103
CTX	4	MOLM13	0.549211	10	1103
CTX	4	MOLM13	0.555696	3	1103
CTX	4	MOLM13	0.711911	1	1103
CTX	4	MOLM13	0.875718	0.3	1103
CTX	4	MOLM13	0.937527	0.1	1103
CTX	4	MOLM13	0.972141	0.01	1103
CTX	4	MOLM13	0.287269	30	1244
CTX	4	MOLM13	0.513405	10	1244
CTX	4	MOLM13	0.57233	3	1244
CTX	4	MOLM13	0.852599	1	1244
CTX	4	MOLM13	0.934101	0.3	1244
CTX	4	MOLM13	0.964615	0.1	1244
CTX	4	MOLM13	0.958759	0.01	1244
CTX	4	MOLM13	0.382304	30	1245
CTX	4	MOLM13	0.551857	10	1245
CTX	4	MOLM13	0.631733	3	1245
CTX	4	MOLM13	0.868626	1	1245
CTX	4	MOLM13	0.967152	0.3	1245
CTX	4	MOLM13	0.982659	0.1	1245
CTX	4	MOLM13	0.972553	0.01	1245
CTX	4	MOLM13	0.438431	30	1246
CTX	4	MOLM13	0.592348	10	1246
CTX	4	MOLM13	0.747175	3	1246
CTX	4	MOLM13	0.919223	1	1246
CTX	4	MOLM13	0.994717	0.3	1246
CTX	4	MOLM13	0.976912	0.1	1246
CTX	4	MOLM13	0.972553	0.01	1246
CTX	4	MOLM13	0.266904	30	1247
CTX	4	MOLM13	0.26916	10	1247
CTX	4	MOLM13	0.316395	3	1247
CTX	4	MOLM13	0.588292	1	1247
CTX	4	MOLM13	0.862792	0.3	1247
CTX	4	MOLM13	0.972184	0.1	1247
CTX	4	MOLM13	0.998404	0.01	1247
CTX	4	MOLM13	0.398852	30	1248
CTX	4	MOLM13	0.633554	10	1248
CTX	4	MOLM13	0.86071	3	1248
CTX	4	MOLM13	0.999619	1	1248
CTX	4	MOLM13	1.00597	0.3	1248
CTX	4	MOLM13	0.98589	0.1	1248
CTX	4	MOLM13	0.979384	0.01	1248
CTX	4	MOLM13	0.544288	30	1103
CTX	4	MOLM13	0.594105	10	1103
CTX	4	MOLM13	0.613819	3	1103
CTX	4	MOLM13	0.732103	1	1103
CTX	4	MOLM13	0.919396	0.3	1103
CTX	4	MOLM13	0.992635	0.1	1103
CTX	4	MOLM13	0.991139	0.01	1103
CTX	4	MOLM13	0.497769	30	1244
CTX	4	MOLM13	0.633706	10	1244
CTX	4	MOLM13	0.622624	3	1244
CTX	4	MOLM13	0.888665	1	1244
CTX	4	MOLM13	0.995433	0.3	1244
CTX	4	MOLM13	1.00929	0.1	1244
CTX	4	MOLM13	1.02812	0.01	1244
CTX	4	MOLM13	0.553939	30	1245
CTX	4	MOLM13	0.696145	10	1245
CTX	4	MOLM13	0.701089	3	1245
CTX	4	MOLM13	0.922021	1	1245
CTX	4	MOLM13	0.989794	0.3	1245
CTX	4	MOLM13	1.02582	0.1	1245
CTX	4	MOLM13	1.01721	0.01	1245
CTX	4	MOLM13	0.525485	30	1246
CTX	4	MOLM13	0.640429	10	1246
CTX	4	MOLM13	0.809159	3	1246
CTX	4	MOLM13	0.925773	1	1246
CTX	4	MOLM13	0.984546	0.3	1246
CTX	4	MOLM13	1.01803	0.1	1246
CTX	4	MOLM13	1.00244	0.01	1246
CTX	4	MOLM13	0.448538	30	1247
CTX	4	MOLM13	0.482023	10	1247
CTX	4	MOLM13	0.457972	3	1247
CTX	4	MOLM13	0.711348	1	1247
CTX	4	MOLM13	0.90055	0.3	1247
CTX	4	MOLM13	0.990336	0.1	1247
CTX	4	MOLM13	1.01439	0.01	1247
CTX	4	MOLM13	0.509285	30	1248
CTX	4	MOLM13	0.647499	10	1248
CTX	4	MOLM13	0.916881	3	1248
CTX	4	MOLM13	1.00417	1	1248
CTX	4	MOLM13	0.990662	0.3	1248
CTX	4	MOLM13	1.0081	0.1	1248
CTX	4	MOLM13	1.00814	0.01	1248
CTX	4	MOLM13	0.534616	30	1103
CTX	4	MOLM13	0.619674	10	1103
CTX	4	MOLM13	0.584172	3	1103
CTX	4	MOLM13	0.724989	1	1103
CTX	4	MOLM13	0.914907	0.3	1103
CTX	4	MOLM13	0.977411	0.1	1103
CTX	4	MOLM13	1.01725	0.01	1103
CTX	4	MOLM13	0.563916	30	1244
CTX	4	MOLM13	0.578685	10	1244
CTX	4	MOLM13	0.680421	3	1244
CTX	4	MOLM13	0.880727	1	1244
CTX	4	MOLM13	1.00146	0.3	1244
CTX	4	MOLM13	0.998231	0.1	1244
CTX	4	MOLM13	1.01465	0.01	1244
CTX	4	MOLM13	0.455998	30	1245
CTX	4	MOLM13	0.560771	10	1245
CTX	4	MOLM13	0.678946	3	1245
CTX	4	MOLM13	0.878711	1	1245
CTX	4	MOLM13	0.973138	0.3	1245
CTX	4	MOLM13	1.02267	0.1	1245
CTX	4	MOLM13	1.02547	0.01	1245
CTX	4	MOLM13	0.529281	30	1246
CTX	4	MOLM13	0.604753	10	1246
CTX	4	MOLM13	0.731409	3	1246
CTX	4	MOLM13	0.95247	1	1246
CTX	4	MOLM13	0.996452	0.3	1246
CTX	4	MOLM13	1.00216	0.1	1246
CTX	4	MOLM13	0.990185	0.01	1246
CTX	4	MOLM13	0.442856	30	1247
CTX	4	MOLM13	0.415855	10	1247
CTX	4	MOLM13	0.417698	3	1247
CTX	4	MOLM13	0.640147	1	1247
CTX	4	MOLM13	0.899053	0.3	1247
CTX	4	MOLM13	1.00133	0.1	1247
CTX	4	MOLM13	1.01159	0.01	1247
CTX	4	MOLM13	0.52336	30	1248
CTX	4	MOLM13	0.668775	10	1248
CTX	4	MOLM13	0.901504	3	1248
CTX	4	MOLM13	1.0102	1	1248
CTX	4	MOLM13	1.01623	0.3	1248
CTX	4	MOLM13	1.00211	0.1	1248
CTX	4	MOLM13	1.00884	0.01	1248
CTX	5	DU4475	0.921574	30	1103
CTX	5	DU4475	0.941355	10	1103
CTX	5	DU4475	0.95588	3	1103
CTX	5	DU4475	0.972699	1	1103
CTX	5	DU4475	0.961174	0.3	1103
CTX	5	DU4475	0.985179	0.1	1103
CTX	5	DU4475	0.984242	0.01	1103
CTX	5	DU4475	0.863818	30	1244
CTX	5	DU4475	0.963659	10	1244
CTX	5	DU4475	0.935125	3	1244
CTX	5	DU4475	0.968876	1	1244
CTX	5	DU4475	0.935106	0.3	1244
CTX	5	DU4475	0.955555	0.1	1244
CTX	5	DU4475	0.959359	0.01	1244
CTX	5	DU4475	0.924403	30	1245
CTX	5	DU4475	0.925817	10	1245
CTX	5	DU4475	0.931704	3	1245
CTX	5	DU4475	0.966258	1	1245
CTX	5	DU4475	0.962092	0.3	1245
CTX	5	DU4475	0.913051	0.1	1245
CTX	5	DU4475	0.927748	0.01	1245
CTX	5	DU4475	0.786377	30	1246
CTX	5	DU4475	0.870813	10	1246
CTX	5	DU4475	1.0445	3	1246
CTX	5	DU4475	1.00553	1	1246
CTX	5	DU4475	0.995193	0.3	1246
CTX	5	DU4475	0.959951	0.1	1246
CTX	5	DU4475	0.950204	0.01	1246
CTX	5	DU4475	0.717421	30	1247
CTX	5	DU4475	0.485556	10	1247
CTX	5	DU4475	0.762621	3	1247
CTX	5	DU4475	0.947414	1	1247
CTX	5	DU4475	0.993435	0.3	1247
CTX	5	DU4475	0.981815	0.1	1247
CTX	5	DU4475	0.955307	0.01	1247
CTX	5	DU4475	0.651696	30	1248
CTX	5	DU4475	0.639789	10	1248
CTX	5	DU4475	0.970845	3	1248
CTX	5	DU4475	0.98493	1	1248
CTX	5	DU4475	0.984758	0.3	1248
CTX	5	DU4475	1.00548	0.1	1248
CTX	5	DU4475	0.958881	0.01	1248
CTX	5	DU4475	0.948732	30	1103
CTX	5	DU4475	0.961079	10	1103
CTX	5	DU4475	0.965799	3	1103
CTX	5	DU4475	1.02292	1	1103
CTX	5	DU4475	0.759984	0.3	1103
CTX	5	DU4475	0.989364	0.1	1103
CTX	5	DU4475	0.985981	0.01	1103
CTX	5	DU4475	0.976196	30	1244
CTX	5	DU4475	1.05765	10	1244
CTX	5	DU4475	0.986669	3	1244
CTX	5	DU4475	1.02705	1	1244
CTX	5	DU4475	1.027	0.3	1244
CTX	5	DU4475	1.02673	0.1	1244
CTX	5	DU4475	1.06054	0.01	1244
CTX	5	DU4475	1.0239	30	1245
CTX	5	DU4475	1.05391	10	1245
CTX	5	DU4475	1.02627	3	1245
CTX	5	DU4475	1.03768	1	1245
CTX	5	DU4475	1.02313	0.3	1245
CTX	5	DU4475	1.04242	0.1	1245
CTX	5	DU4475	1.07716	0.01	1245
CTX	5	DU4475	0.888148	30	1246
CTX	5	DU4475	0.911617	10	1246
CTX	5	DU4475	1.05454	3	1246
CTX	5	DU4475	0.96341	1	1246
CTX	5	DU4475	0.995289	0.3	1246
CTX	5	DU4475	1.04068	0.1	1246
CTX	5	DU4475	1.01776	0.01	1246
CTX	5	DU4475	0.980076	30	1247
CTX	5	DU4475	0.677153	10	1247
CTX	5	DU4475	0.882395	3	1247
CTX	5	DU4475	0.995423	1	1247
CTX	5	DU4475	1.05547	0.3	1247
CTX	5	DU4475	1.03047	0.1	1247
CTX	5	DU4475	0.485346	0.01	1247
CTX	5	DU4475	0.725697	30	1248
CTX	5	DU4475	0.77189	10	1248
CTX	5	DU4475	1.0454	3	1248
CTX	5	DU4475	1.06788	1	1248
CTX	5	DU4475	0.959951	0.3	1248
CTX	5	DU4475	1.0244	0.1	1248
CTX	5	DU4475	1.0468	0.01	1248
CTX	5	DU4475	0.950644	30	1103
CTX	5	DU4475	0.979694	10	1103
CTX	5	DU4475	0.921383	3	1103
CTX	5	DU4475	0.978337	1	1103
CTX	5	DU4475	1.00123	0.3	1103
CTX	5	DU4475	0.99269	0.1	1103
CTX	5	DU4475	0.977324	0.01	1103
CTX	5	DU4475	0.984338	30	1244
CTX	5	DU4475	0.963506	10	1244
CTX	5	DU4475	0.95567	3	1244
CTX	5	DU4475	0.976521	1	1244
CTX	5	DU4475	0.993569	0.3	1244
CTX	5	DU4475	0.973578	0.1	1244
CTX	5	DU4475	0.990951	0.01	1244
CTX	5	DU4475	0.991447	30	1245
CTX	5	DU4475	0.936348	10	1245
CTX	5	DU4475	0.968991	3	1245
CTX	5	DU4475	0.986956	1	1245
CTX	5	DU4475	1.02705	0.3	1245
CTX	5	DU4475	1.04433	0.1	1245
CTX	5	DU4475	1.01859	0.01	1245
CTX	5	DU4475	0.841801	30	1246
CTX	5	DU4475	0.900226	10	1246
CTX	5	DU4475	0.972488	3	1246
CTX	5	DU4475	0.993779	1	1246
CTX	5	DU4475	0.998653	0.3	1246
CTX	5	DU4475	0.993875	0.1	1246
CTX	5	DU4475	0.979885	0.01	1246
CTX	5	DU4475	0.811586	30	1247
CTX	5	DU4475	0.527621	10	1247
CTX	5	DU4475	0.770858	3	1247
CTX	5	DU4475	1.01962	1	1247
CTX	5	DU4475	1.02728	0.3	1247
CTX	5	DU4475	1.05832	0.1	1247
CTX	5	DU4475	1.01562	0.01	1247
CTX	5	DU4475	0.731354	30	1248
CTX	5	DU4475	0.881975	10	1248
CTX	5	DU4475	1.00033	3	1248
CTX	5	DU4475	1.04668	1	1248
CTX	5	DU4475	1.00937	0.3	1248
CTX	5	DU4475	1.00758	0.1	1248
CTX	5	DU4475	1.03202	0.01	1248
CTX	5	HDQP1	0.925668	30	1103
CTX	5	HDQP1	0.957125	10	1103
CTX	5	HDQP1	0.992841	3	1103
CTX	5	HDQP1	0.950766	1	1103
CTX	5	HDQP1	1.00323	0.3	1103
CTX	5	HDQP1	0.933447	0.1	1103
CTX	5	HDQP1	0.919309	0.01	1103
CTX	5	HDQP1	0.851114	30	1244
CTX	5	HDQP1	0.966721	10	1244
CTX	5	HDQP1	0.986481	3	1244
CTX	5	HDQP1	0.952867	1	1244
CTX	5	HDQP1	0.925044	0.3	1244
CTX	5	HDQP1	0.925044	0.1	1244
CTX	5	HDQP1	1.02305	0.01	1244
CTX	5	HDQP1	0.949062	30	1245
CTX	5	HDQP1	0.975579	10	1245
CTX	5	HDQP1	0.914539	3	1245
CTX	5	HDQP1	0.987049	1	1245
CTX	5	HDQP1	0.986595	0.3	1245
CTX	5	HDQP1	1.00953	0.1	1245
CTX	5	HDQP1	1.00942	0.01	1245
CTX	5	HDQP1	0.231856	30	1246
CTX	5	HDQP1	0.846969	10	1246
CTX	5	HDQP1	0.962349	3	1246
CTX	5	HDQP1	0.981882	1	1246
CTX	5	HDQP1	0.992784	0.3	1246
CTX	5	HDQP1	0.943725	0.1	1246
CTX	5	HDQP1	1.00794	0.01	1246
CTX	5	HDQP1	0.764182	30	1247
CTX	5	HDQP1	0.811651	10	1247
CTX	5	HDQP1	1.00755	3	1247
CTX	5	HDQP1	0.945826	1	1247
CTX	5	HDQP1	0.999882	0.3	1247
CTX	5	HDQP1	1.03264	0.1	1247
CTX	5	HDQP1	0.990967	0.01	1247
CTX	5	HDQP1	0.828118	30	1248
CTX	5	HDQP1	0.950482	10	1248
CTX	5	HDQP1	0.991081	3	1248
CTX	5	HDQP1	0.943043	1	1248
CTX	5	HDQP1	0.877745	0.3	1248
CTX	5	HDQP1	0.972059	0.1	1248
CTX	5	HDQP1	0.89336	0.01	1248
CTX	5	HDQP1	0.897448	30	1103
CTX	5	HDQP1	0.991592	10	1103
CTX	5	HDQP1	0.999257	3	1103
CTX	5	HDQP1	0.989434	1	1103
CTX	5	HDQP1	0.872067	0.3	1103
CTX	5	HDQP1	1.00567	0.1	1103
CTX	5	HDQP1	1.01419	0.01	1103
CTX	5	HDQP1	0.957807	30	1244
CTX	5	HDQP1	0.980349	10	1244
CTX	5	HDQP1	0.998576	3	1244
CTX	5	HDQP1	1.02328	1	1244
CTX	5	HDQP1	1.01572	0.3	1244
CTX	5	HDQP1	1.00017	0.1	1244
CTX	5	HDQP1	1.02282	0.01	1244
CTX	5	HDQP1	0.99568	30	1245
CTX	5	HDQP1	1.00102	10	1245
CTX	5	HDQP1	0.988128	3	1245
CTX	5	HDQP1	0.96445	1	1245
CTX	5	HDQP1	1.03015	0.3	1245
CTX	5	HDQP1	0.967857	0.1	1245
CTX	5	HDQP1	0.988128	0.01	1245
CTX	5	HDQP1	0.576349	30	1246
CTX	5	HDQP1	0.891088	10	1246
CTX	5	HDQP1	1.00698	3	1246
CTX	5	HDQP1	1.03912	1	1246
CTX	5	HDQP1	1.03543	0.3	1246
CTX	5	HDQP1	0.947359	0.1	1246
CTX	5	HDQP1	0.93129	0.01	1246
CTX	5	HDQP1	0.777753	30	1247
CTX	5	HDQP1	0.909372	10	1247
CTX	5	HDQP1	0.998576	3	1247
CTX	5	HDQP1	1.03066	1	1247
CTX	5	HDQP1	1.00511	0.3	1247
CTX	5	HDQP1	0.946564	0.1	1247
CTX	5	HDQP1	1.03299	0.01	1247
CTX	5	HDQP1	0.559825	30	1248
CTX	5	HDQP1	1.04309	10	1248
CTX	5	HDQP1	1.01385	3	1248
CTX	5	HDQP1	1.05257	1	1248
CTX	5	HDQP1	0.943895	0.3	1248
CTX	5	HDQP1	0.905738	0.1	1248
CTX	5	HDQP1	0.967971	0.01	1248
CTX	5	HDQP1	0.940602	30	1103
CTX	5	HDQP1	0.940034	10	1103
CTX	5	HDQP1	0.958942	3	1103
CTX	5	HDQP1	0.989945	1	1103
CTX	5	HDQP1	0.993693	0.3	1103
CTX	5	HDQP1	1.01544	0.1	1103
CTX	5	HDQP1	0.942249	0.01	1103
CTX	5	HDQP1	0.954513	30	1244
CTX	5	HDQP1	0.971775	10	1244
CTX	5	HDQP1	0.946791	3	1244
CTX	5	HDQP1	0.946053	1	1244
CTX	5	HDQP1	0.967403	0.3	1244
CTX	5	HDQP1	1.02197	0.1	1244
CTX	5	HDQP1	1.00159	0.01	1244
CTX	5	HDQP1	0.998462	30	1245
CTX	5	HDQP1	0.991478	10	1245
CTX	5	HDQP1	0.946223	3	1245
CTX	5	HDQP1	1.0394	1	1245
CTX	5	HDQP1	0.958091	0.3	1245
CTX	5	HDQP1	1.02986	0.1	1245
CTX	5	HDQP1	1.02594	0.01	1245
CTX	5	HDQP1	0.446603	30	1246
CTX	5	HDQP1	0.901366	10	1246
CTX	5	HDQP1	1.01981	3	1246
CTX	5	HDQP1	0.912325	1	1246
CTX	5	HDQP1	0.973933	0.3	1246
CTX	5	HDQP1	0.9858	0.1	1246
CTX	5	HDQP1	0.984267	0.01	1246
CTX	5	HDQP1	0.908975	30	1247
CTX	5	HDQP1	0.989093	10	1247
CTX	5	HDQP1	0.950311	3	1247
CTX	5	HDQP1	1.00817	1	1247
CTX	5	HDQP1	1.01464	0.3	1247
CTX	5	HDQP1	1.00692	0.1	1247
CTX	5	HDQP1	0.977453	0.01	1247
CTX	5	HDQP1	0.605364	30	1248
CTX	5	HDQP1	1.03105	10	1248
CTX	5	HDQP1	0.973876	3	1248
CTX	5	HDQP1	0.999655	1	1248
CTX	5	HDQP1	1.05178	0.3	1248
CTX	5	HDQP1	0.945826	0.1	1248
CTX	5	HDQP1	0.971775	0.01	1248
CTX	5	IGROV1	1.15505	30	1103
CTX	5	IGROV1	1.13318	10	1103
CTX	5	IGROV1	1.07457	3	1103
CTX	5	IGROV1	0.948918	1	1103
CTX	5	IGROV1	0.938607	0.3	1103
CTX	5	IGROV1	0.984984	0.1	1103
CTX	5	IGROV1	0.889448	0.01	1103
CTX	5	IGROV1	0.940238	30	1244
CTX	5	IGROV1	1.16752	10	1244
CTX	5	IGROV1	1.10028	3	1244
CTX	5	IGROV1	1.04839	1	1244
CTX	5	IGROV1	1.0398	0.3	1244
CTX	5	IGROV1	0.992706	0.1	1244
CTX	5	IGROV1	0.871415	0.01	1244
CTX	5	IGROV1	1.00676	30	1245
CTX	5	IGROV1	1.00177	10	1245
CTX	5	IGROV1	1.03309	3	1245
CTX	5	IGROV1	1.00853	1	1245
CTX	5	IGROV1	1.03112	0.3	1245
CTX	5	IGROV1	0.917313	0.1	1245
CTX	5	IGROV1	0.829018	0.01	1245
CTX	5	IGROV1	0.93453	30	1246
CTX	5	IGROV1	1.02369	10	1246
CTX	5	IGROV1	1.1175	3	1246
CTX	5	IGROV1	1.12498	1	1246
CTX	5	IGROV1	1.04378	0.3	1246
CTX	5	IGROV1	0.930214	0.1	1246
CTX	5	IGROV1	0.871415	0.01	1246
CTX	5	IGROV1	0.883117	30	1247
CTX	5	IGROV1	0.925466	10	1247
CTX	5	IGROV1	0.902445	3	1247
CTX	5	IGROV1	0.999229	1	1247
CTX	5	IGROV1	1.00733	0.3	1247
CTX	5	IGROV1	0.926953	0.1	1247
CTX	5	IGROV1	0.970309	0.01	1247
CTX	5	IGROV1	0.676697	30	1248
CTX	5	IGROV1	0.996783	10	1248
CTX	5	IGROV1	1.09117	3	1248
CTX	5	IGROV1	1.0986	1	1248
CTX	5	IGROV1	0.970165	0.3	1248
CTX	5	IGROV1	1.02235	0.1	1248
CTX	5	IGROV1	0.988581	0.01	1248
CTX	5	IGROV1	1.09294	30	1103
[truncated: 1,217 more rows]

## Sheet: DiscoverX
compound	gene_symbol	per_control_1000nM	per_control_10000nM
1103	TAF1(2)	21	2.6
1244	TAF1(2)	88	86
1245	TAF1(2)	100	81
1246	TAF1(2)	4.1	3.6
1247	TAF1(2)	97	78
1248	TAF1(2)	0.3	0.05
1103	FLT3	0	0
1244	FLT3	0.2	0.2
1245	FLT3	0.2	0.05
1246	FLT3	0	0.2
1247	FLT3	12	0
1248	FLT3	6.7	0.15
1103	FLT3(D835V)	0.9	0
1244	FLT3(D835V)	2.7	0.6
1245	FLT3(D835V)	2.4	1.8
1246	FLT3(D835V)	0.5	0.55
1247	FLT3(D835V)	2.5	0
1248	FLT3(D835V)	1.3	0.7
1103	FLT3(ITD)	1.2	2.1
1244	FLT3(ITD)	2.5	0
1245	FLT3(ITD)	0	0
1246	FLT3(ITD)	2.7	1.2
1247	FLT3(ITD)	3.2	12
1248	FLT3(ITD)	0	12
1103	FLT3(ITD,D835V)	42	6
1244	FLT3(ITD,D835V)	60	15
1245	FLT3(ITD,D835V)	80	23
1246	FLT3(ITD,D835V)	0.55	0.2
1247	FLT3(ITD,D835V)	11	0.3
1248	FLT3(ITD,D835V)	5.3	0.15
1103	FLT3(ITD,F691L)	38	9.4
1244	FLT3(ITD,F691L)	77	34
1245	FLT3(ITD,F691L)	63	35
1246	FLT3(ITD,F691L)	3.3	1.6
1247	FLT3(ITD,F691L)	9.7	0.1
1248	FLT3(ITD,F691L)	29	1.9
1103	FLT3_autoinhibited	1.8	0.4
1244	FLT3_autoinhibited	6	0.4
1245	FLT3_autoinhibited	5.5	0
1246	FLT3_autoinhibited	0	1
1247	FLT3_autoinhibited	1.1	0
1248	FLT3_autoinhibited	63	12
1103	KIT	0	0
1244	KIT	0	0.1
1245	KIT	0	0
1246	KIT	0	0
1247	KIT	0	0
1248	KIT	8.2	0.1
1103	PDGFRB	0	0
1244	PDGFRB	0.15	0.05
1245	PDGFRB	0.25	0
1246	PDGFRB	0	0
1247	PDGFRB	0	0
1248	PDGFRB	11	0.35
